# Supplementary material for: Coevolution between MHC Class I and Antigen-Processing Genes in Salamanders
Source: Mol Biol Evol. 2021 Aug 10;38(11):5092–106. doi: 10.1093/molbev/msab237 (PMC8557411; doi:10.1093/molbev/msab237)
Supplement: msab237_Supplementary_Data [file msab237_supplementary_data.zip]

Archive with 2 entries (2 files):
- Palomar_et_al_Coevolution_Rev1_SM.pdf
- Palomar_et_al_Coevolution_Rev1_Supp_Tables.xlsx
