# Supplementary material for: Coevolution between MHC Class I and Antigen-Processing Genes in Salamanders
Source: Mol Biol Evol. 2021 Aug 10;38(11):5092–106. doi: 10.1093/molbev/msab237 (PMC8557411; doi:10.1093/molbev/msab237)
Supplement: msab237_Supplementary_Data [file msab237_supplementary_data.zip › Palomar_et_al_Coevolution_Rev1_Supp_Tables.xlsx]

## Sheet: S1_sampling
Table S1. Sampling
N - sample size used in the MIP-based analyses
family	genus	species	locality	country	latitude	longitude	N
Ambystomatidae	Ambystoma	texanum	Mexico	USA	39.1887	-91.983	12
Ambystomatidae	Ambystoma	texanum	Waco	USA	31.4715	-97.2818	15
Ambystomatidae	Ambystoma	tigrinum	Cassoday	USA	38.1063	-96.5731	15
Ambystomatidae	Ambystoma	tigrinum	Grand Island	USA	41.0029	-98.7147	15
Cryptobranchidae	Andrias	davidianus	captive	China	NA	NA	15
Hynobiidae	Hynobius	leechii	Geumsan	South Korea	36.105	127.478	10
Hynobiidae	Hynobius	leechii	Wansan-Gu	South Korea	35.784	127.122	10
Hynobiidae	Hynobius	retardatus	Erimo	Japan	42.07	143.15	20
Hynobiidae	Hynobius	retardatus	Hakodate	Japan	41.51	140.36	20
Hynobiidae	Hynobius	tokyoensis	Kitaibaraki-shi	Japan	36.837	140.797	20
Hynobiidae	Hynobius	tokyoensis	Yokosuka-shi	Japan	35.2574	139.717	19
Plethodontidae	Batrachoseps	attenuatus	San Rafael1	USA	37.9928	-122.51	14
Plethodontidae	Batrachoseps	attenuatus	San Rafael2	USA	37.9896	-122.484	15
Plethodontidae	Batrachoseps	nigriventris	Mugu State Park	USA	34.1294	-118.987	17
Plethodontidae	Batrachoseps	nigriventris	Stunt Ranch Reserve	USA	34.0938	-118.657	15
Plethodontidae	Desmognathus	fuscus	Eastford	USA	41.8686	-72.0954	5
Plethodontidae	Desmognathus	fuscus	Gurleyville	USA	41.8232	-72.2378	9
Plethodontidae	Desmognathus	fuscus	Willington	USA	41.8512	-72.2478	10
Plethodontidae	Eurycea	bislineata	Eastford	USA	41.838	-72.0913	9
Plethodontidae	Eurycea	bislineata	Gurleyville	USA	41.8232	-72.2378	10
Plethodontidae	Eurycea	bislineata	Watertown	USA	41.651	-73.0931	9
Plethodontidae	Eurycea	bislineata	Willington	USA	41.8512	-72.2478	20
Plethodontidae	Hydromantes	italicus	Borgo a Mozzano	Italy	43.9683	10.5269	17
Plethodontidae	Hydromantes	italicus	Vaiano	Italy	43.9764	11.1505	16
Plethodontidae	Hydromantes	strinatii	Calice Ligure	Italy	44.2017	8.3147	13
Plethodontidae	Hydromantes	strinatii	Preli	Italy	44.4353	9.0567	15
Plethodontidae	Karsenia	koreana	Daejeon1	South Korea	36.2112	127.334	15
Plethodontidae	Karsenia	koreana	Daejeon2	South Korea	36.1996	127.449	15
Plethodontidae	Plethodon	cinereus	Berlin Heights2	USA	41.34	-82.48	20
Plethodontidae	Plethodon	cinereus	Hinckley	USA	41.21	-81.73	20
Plethodontidae	Plethodon	cinereus	Mansfield	USA	41.85	-72.32	20
Proteidae	Proteus	anguinus	Markarova cave	Croatia	45.03	15.25	20
Proteidae	Proteus	anguinus	Pincinova cave	Croatia	45.28	13.63	20
Proteidae	Proteus	anguinus	Rupečica cave	Croatia	45.18	15.22	20
Proteidae	Proteus	anguinus	Vedrine cave	Croatia	43.62	16.74	5
Salamandridae	Ichthyosaura	alpestris	Lloroza Lake	Spain	43.16	-4.811	1
Salamandridae	Ichthyosaura	alpestris	Rzyki	Poland	49.7756	19.3952	15
Salamandridae	Ichthyosaura	alpestris	Turyi Remety	Ukraine	48.721	22.555	15
Salamandridae	Lissotriton	boscai	Lamuno	Spain	43.5628	-6.19963	20
Salamandridae	Lissotriton	boscai	Navia	Spain	43.5365	-6.71896	20
Salamandridae	Lissotriton	helveticus	Jublain2	France	48.2341	-0.52654	20
Salamandridae	Lissotriton	helveticus	La Manjoya	Spain	43.3335	-5.86831	20
Salamandridae	Lissotriton	italicus	Gorga	Italy	41.6476	13.0702	15
Salamandridae	Lissotriton	italicus	Guardiaregia	Italy	41.4354	14.5414	16
Salamandridae	Ommatotriton	nesterovi	Cebeli	Turkey	41.121	35.33	20
Salamandridae	Ommatotriton	nesterovi	Hacilar3	Turkey	41.497	32.102	20
Salamandridae	Ommatotriton	ophryticus	Karagöl2	Turkey	41.223	41.61	20
Salamandridae	Ommatotriton	ophryticus	Köprüyaka	Turkey	41.26	42.312	20
Salamandridae	Pleurodeles	waltl	Hoyo de Manzanares	Spain	40.598	-3.92077	20
Salamandridae	Pleurodeles	waltl	Valdemanco	Spain	40.8533	-3.645	20
Salamandridae	Salamandra	salamandra	Fito	Spain	42.439	-5.1932	20
Salamandridae	Salamandra	salamandra	Llerandi	Spain	43.31	-5.2111	20
Salamandridae	Salamandra	salamandra	Valdesamario	Spain	42.7193	-5.9558	20
Salamandridae	Triturus	cristatus	Pomi	Romania	47.6935	23.3204	20
Salamandridae	Triturus	cristatus	Strâmba	Romania	47.2476	24.6531	18
Salamandridae	Triturus	dobrogicus	Ecka	Serbia	45.287	20.45	14
Salamandridae	Triturus	dobrogicus	Senta	Serbia	45.917	20.1	14
Salamandridae	Triturus	ivanbureschi	Davutköy	Turkey	39.963	27.208	20
Salamandridae	Triturus	ivanbureschi	Saricaali	Turkey	41.4171	27.2233	19
Salamandridae	Triturus	karelinii	Alushta	Ukraine	44.682	34.384	10
Salamandridae	Triturus	karelinii	Chiantba Lake2	Georgia	41.914	45.299	10
Salamandridae	Triturus	macedonicus	Kolibari	Macedonia	41.58	20.951	11
Salamandridae	Triturus	macedonicus	Leskoec	Macedonia	40.962	20.885	20
Salamandridae	Triturus	marmoratus	Minas dos Carris	Portugal	41.8148	-8.0459	20
Salamandridae	Triturus	marmoratus	Porto	Portugal	41.153	-8.6421	17
Salamandridae	Triturus	pygmaeus	Donana	Spain	36.8525	-6.394	20
Salamandridae	Triturus	pygmaeus	Hoyo de Manzanares	Spain	40.598	-3.92077	16

## Sheet: S2_repeatability
Table S2. MHC-I and BRD2 genotyping repeatability
Genus	exon/BRD2	N repeated individuals	Repeatability (%)	Genotyping threshold (%)	Remarks
Ambystoma	BRD2	3	100	3
Andrias	BRD2	1	100	3
Batrachoseps	BRD2	4	100	3
Desmognathus	BRD2	3	83	3
Eurycea	BRD2	4	100	3
Hydromantes	BRD2	4	100	3
Hynobius	BRD2	4	100	3
Ichthyosaura	BRD2	1	100	3
Karsenia	BRD2	4	100	3
Lissotriton	BRD2	2	100	3
Ommatotriton	BRD2	3	83	3
Plethodon	BRD2	4	100	3
Pleurodeles	BRD2	3	100	3
Proteus	BRD2	3	100	3
Salamandra	BRD2	2	100	3
Triturus	BRD2	3	100	3
Ambystoma	exon 2	3	79	0.5	1.00 when genotyping threshold raised to 1%
Andrias	exon 2	1	100	0.25
Batrachoseps	exon 2	5	91.6	0.25
Desmognathus	exon 2	0	NA	0.25
Eurycea	exon 2	4	93.8	0.25
Hydromantes	exon 2	2	85.5	1
Hynobius	exon 2	4	98	0.5
Ichthyosaura	exon 2	2	90	0.5
Karsenia	exon 2	4	95	0.25
Lissotriton	exon 2	3	98	0.5
Ommatotriton	exon 2	3	100	0.5
Plethodon	exon 2	4	77	0.25	98% when 1 out of 4 individuals not considered (this individual was not mislabeled)
Pleurodeles	exon 2	3	100	0.25
Proteus	exon 2	4	82	0.25
Salamandra	exon 2	2	91	0.25
Triturus	exon 2	4	90.5	0.25
Ambystoma	exon 3	2	93	0.5
Andrias	exon 3	2	95	0.25
Batrachoseps	exon 3	3	98	0.25
Desmognathus	exon 3	4	92	0.25
Eurycea	exon 3	4	99	0.25
Hydromantes	exon 3	4	96	1
Hynobius	exon 3	4	98	0.5
Ichthyosaura	exon 3	2	100	0.5
Karsenia	exon 3	4	100	0.25
Lissotriton	exon 3	3	100	0.5
Ommatotriton	exon 3	4	100	0.5
Plethodon	exon 3	4	98.5	0.25
Pleurodeles	exon 3	3	100	0.25
Proteus	exon 3	4	91	0.25
Salamandra	exon 3	2	100	0.25
Triturus	exon 3	3	96	0.25
Average	exon 2	3	91.4267	0.375
Average	exon 3	3.25	97.2812	0.375
Average	BRD2	3	97.875	3

## Sheet: S3_MHC_variation
Table S3. MHC-I sample sizes and basic variation statistics
Fr - fraction;
funct - putative functional alleles, i.e., sequences without internal stop codons or frameshifts;
cons_anch - exon3 alleles included in the "conserved anchor" dataset, i. e., the alleles with the conserved amino-acids typical for classical MHC-I proteins at key anchor residues (see Figure S1)
cons_anch estimates in this table are based on exon 3 only, because exon 2 had only one anchor residues and did nor provide sufficient resolution
family	genus	species	exon	N_populations	N_individuals	N_alleles	N_funct_alleles	Fr_cons_anch_alleles	mean_N_alleles_per_ind	mean_N_funct_alleles_per_ind	mean_N_cons_anch_alleles_per_ind	min_N_alleles_per_ind	min_N_funct_alleles_per_ind	min_N_cons_anch_alleles_per_ind	max_N_alleles_per_ind	max_N_funct_alleles_per_ind	max_N_cons_anch_alleles_per_ind
Ambystomatidae	Ambystoma	texanum	2	2	25	54	53	0.962264	5.68	5.56	5.4	2	2	2	14	13	14
Ambystomatidae	Ambystoma	tigrinum	2	2	21	49	49	0.938776	8.38095	8.38095	7.66667	3	3	3	16	16	16
Cryptobranchidae	Andrias	davidianus	2	1	15	40	33	0.878788	17.0667	14.2667	11.6	13	10	9	21	18	15
Hynobiidae	Hynobius	leechii	2	2	20	78	78	0.897436	7.7	7.7	7.1	3	3	2	14	14	13
Hynobiidae	Hynobius	retardatus	2	2	40	150	145	0.951724	12.9	12.675	12.35	4	4	3	22	22	21
Hynobiidae	Hynobius	tokyoensis	2	2	39	37	37	1	5.02564	5.02564	5.02564	2	2	2	9	9	9
Plethodontidae	Batrachoseps	attenuatus	2	2	30	252	246	1	17.2	16.8	17.1	9	8	9	22	22	22
Plethodontidae	Batrachoseps	nigriventris	2	2	30	166	165	0.951515	14.6	14.5333	13.6333	7	7	7	23	23	21
Plethodontidae	Desmognathus	fuscus	2	4	24	9	9	1	2.625	2.625	2.625	1	1	1	4	4	4
Plethodontidae	Eurycea	bislineata	2	5	48	87	85	0.952941	11.25	11.1875	9.97917	4	4	3	15	15	14
Plethodontidae	Hydromantes	italicus	2	2	33	37	33	1	10.2727	9.15152	8.84848	6	5	5	15	15	14
Plethodontidae	Hydromantes	strinatii	2	2	28	37	36	1	13.1071	13	12.5714	10	10	9	15	15	14
Plethodontidae	Karsenia	koreana	2	2	30	91	86	1.01163	9.23333	9.03333	9.23333	4	3	4	12	12	12
Plethodontidae	Plethodon	cinereus	2	3	59	115	108	0.990741	11.8644	11.4746	11.5424	2	2	2	22	22	21
Proteidae	Proteus	anguinus	2	4	64	138	129	0.945736	21.8125	20.75	20.2812	13	13	13	30	29	28
Salamandridae	Ichthyosaura	alpestris	2	3	48	108	77	1	14.625	10.6667	11.6042	9	6	7	28	17	18
Salamandridae	Lissotriton	boscai	2	2	40	93	91	1.01099	16.625	16.525	16.625	11	11	11	21	21	21
Salamandridae	Lissotriton	helveticus	2	2	40	233	231	0.995671	21.075	20.725	20.75	13	12	13	28	28	27
Salamandridae	Lissotriton	italicus	2	2	31	20	20	1	4.35484	4.35484	4.35484	2	2	2	6	6	6
Salamandridae	Ommatotriton	nesterovi	2	2	40	100	92	1	7.1	6.2	6.85	4	4	3	10	9	9
Salamandridae	Ommatotriton	ophryticus	2	2	39	45	43	0.953488	6.46154	6.23077	5.69231	5	5	4	10	8	8
Salamandridae	Pleurodeles	waltl	2	2	39	36	29	0.896552	9.97436	7.66667	6.84615	5	4	4	14	10	9
Salamandridae	Salamandra	salamandra	2	3	60	155	155	1	13.3333	13.3333	13.3333	7	7	7	21	21	21
Salamandridae	Triturus	cristatus	2	2	38	133	126	1	18.8421	17.1316	17.8158	13	12	13	26	24	25
Salamandridae	Triturus	dobrogicus	2	2	27	181	173	0.99422	22.5185	21.0741	20.963	13	11	11	34	33	33
Salamandridae	Triturus	ivanbureschi	2	3	46	120	111	0.981982	19.8478	17.9783	18.2826	10	9	9	28	26	27
Salamandridae	Triturus	karelinii	2	2	19	66	63	0.984127	18.0526	15.5789	14.5789	14	12	11	25	23	22
Salamandridae	Triturus	macedonicus	2	2	31	84	79	1.01266	18.6129	17.1935	18.1935	14	13	14	25	24	25
Salamandridae	Triturus	marmoratus	2	2	37	61	54	1	14.7027	13.0811	13.1351	11	10	10	19	17	17
Salamandridae	Triturus	pygmaeus	2	2	36	90	86	0.976744	15.2778	13.9722	13.8611	10	9	9	23	19	19
Ambystomatidae	Ambystoma	texanum	3	2	24	67	62	0.596774	6.16667	5.79167	3.04167	2	1	1	11	11	6
Ambystomatidae	Ambystoma	tigrinum	3	2	29	73	67	0.626866	14.2414	12.7241	7.86207	6	5	4	21	20	12
Cryptobranchidae	Andrias	davidianus	3	1	15	37	35	0.485714	14.4667	14.0667	4.93333	8	8	3	19	19	6
Hynobiidae	Hynobius	leechii	3	2	20	107	107	0.757009	10.75	10.75	7.4	5	5	3	17	17	14
Hynobiidae	Hynobius	retardatus	3	2	40	162	160	0.68125	16.675	16.3	11.85	10	10	8	25	25	17
Hynobiidae	Hynobius	tokyoensis	3	2	38	33	33	0.818182	5.94737	5.94737	4.28947	2	2	1	11	11	9
Plethodontidae	Batrachoseps	attenuatus	3	2	28	288	285	0.617544	28.3214	27.9643	15.8929	16	16	8	44	43	26
Plethodontidae	Batrachoseps	nigriventris	3	2	30	210	210	0.633333	23.1667	23.1667	11.8	9	9	6	39	39	21
Plethodontidae	Desmognathus	fuscus	3	4	24	4	4	1	1.83333	1.83333	1.83333	1	1	1	3	3	3
Plethodontidae	Eurycea	bislineata	3	5	48	161	159	0.591195	21.2292	20.6667	11.0833	13	13	3	30	29	17
Plethodontidae	Hydromantes	italicus	3	2	33	37	37	0.891892	11.6364	11.6364	9.84848	7	7	6	16	16	13
Plethodontidae	Hydromantes	strinatii	3	2	28	43	42	0.952381	12.7857	12.75	11.3214	11	10	10	15	15	14
Plethodontidae	Karsenia	koreana	3	2	30	104	101	0.90099	12.6333	11.6	10.4	9	8	6	18	17	16
Plethodontidae	Plethodon	cinereus	3	3	59	218	216	0.675926	22.678	22.2881	9.38983	12	12	5	33	33	12
Proteidae	Proteus	anguinus	3	4	65	169	165	0.369697	31.4	31.2615	7.01538	21	21	4	43	43	10
Salamandridae	Ichthyosaura	alpestris	3	3	48	64	64	0.828125	9.45833	9.45833	6.47917	4	4	3	17	17	12
Salamandridae	Lissotriton	boscai	3	2	40	76	71	0.957746	11.125	10.225	10.525	6	6	6	16	15	16
Salamandridae	Lissotriton	helveticus	3	2	40	147	144	0.763889	18.25	17.925	12.5	12	12	6	28	26	20
Salamandridae	Lissotriton	italicus	3	2	31	28	27	1	4.58065	4.54839	4.54839	2	2	2	9	9	8
Salamandridae	Ommatotriton	nesterovi	3	2	40	85	83	0.939759	5.9	5.85	4.9	3	3	3	8	8	7
Salamandridae	Ommatotriton	ophryticus	3	2	40	57	54	0.888889	5.55	5.275	5.175	3	3	3	10	9	8
Salamandridae	Pleurodeles	waltl	3	2	40	53	33	0.848485	17.9	9.625	9.125	11	6	6	22	14	13
Salamandridae	Salamandra	salamandra	3	3	59	165	155	0.870968	14.1186	13.339	10.3559	8	8	5	21	19	15
Salamandridae	Triturus	cristatus	3	2	38	120	120	0.825	24.8684	24.8684	16.8158	20	20	11	31	31	23
Salamandridae	Triturus	dobrogicus	3	2	28	231	223	0.802691	29.4286	28.6786	20.3214	17	17	12	40	38	31
Salamandridae	Triturus	ivanbureschi	3	3	46	162	152	0.690789	22.7174	21.4783	15.2826	12	11	10	30	28	22
Salamandridae	Triturus	karelinii	3	2	20	81	77	0.805195	20.55	19.25	15.2	16	16	11	24	23	19
Salamandridae	Triturus	macedonicus	3	2	31	91	82	0.853659	20.6774	19.4516	14	15	15	9	27	24	17
Salamandridae	Triturus	marmoratus	3	2	37	82	79	0.873418	16.6216	15.4324	12.2162	12	11	8	21	19	16
Salamandridae	Triturus	pygmaeus	3	2	36	89	82	0.853659	16.8889	15.4167	10.7222	12	11	7	22	20	15

## Sheet: S4_reseq_stats
Table S4. Length of resequenced APGs and nonAPGs (min. 50% individuals in species)
			APG		nonAPG
family	genus	species	resequenced [bp]_APG	fraction cds resequenced_APG	resequenced [bp]_nonAPG	fraction cds resequenced_nonAPG
Ambystomatidae	Ambystoma	texanum	4283	0.601376	3896	0.321108
Ambystomatidae	Ambystoma	tigrinum	5044	0.708228	3823	0.315091
Cryptobranchidae	Andrias	davidianus	4707	0.657035	3776	0.299113
Hynobiidae	Hynobius	leechii	4719	0.657059	3444	0.320551
Hynobiidae	Hynobius	retardatus	3871	0.538761	2428	0.225546
Hynobiidae	Hynobius	tokyoensis	4148	0.577555	2992	0.278481
Plethodontidae	Batrachoseps	attenuatus	3711	0.584594	3661	0.293326
Plethodontidae	Batrachoseps	nigriventris	4382	0.690296	3789	0.303581
Plethodontidae	Desmognathus	fuscus	4095	0.644476	3707	0.297226
Plethodontidae	Eurycea	bislineata	4376	0.69033	3719	0.298403
Plethodontidae	Hydromantes	italicus	3456	0.608237	3848	0.306394
Plethodontidae	Hydromantes	strinatii	3393	0.597149	3848	0.306394
Plethodontidae	Karsenia	koreana	2192	0.52832	3830	0.306204
Plethodontidae	Plethodon	cinereus	4520	0.714399	4008	0.417457
Proteidae	Proteus	anguinus	4092	0.561086	3666	0.293656
Salamandridae	Ichthyosaura	alpestris	4849	0.677424	3667	0.301414
Salamandridae	Lissotriton	boscai	4902	0.684828	3862	0.316505
Salamandridae	Lissotriton	helveticus	4834	0.675328	3645	0.29931
Salamandridae	Lissotriton	italicus	5116	0.714725	4174	0.34258
Salamandridae	Ommatotriton	nesterovi	4253	0.59416	2246	0.228229
Salamandridae	Ommatotriton	ophryticus	4206	0.587594	2246	0.228229
Salamandridae	Pleurodeles	waltl	4594	0.638056	3604	0.295144
Salamandridae	Salamandra	salamandra	4789	0.667922	3918	0.320543
Salamandridae	Triturus	cristatus	4313	0.599777	3540	0.290617
Salamandridae	Triturus	dobrogicus	4580	0.636907	3568	0.292915
Salamandridae	Triturus	ivanbureschi	4288	0.596301	3544	0.290945
Salamandridae	Triturus	karelinii	4383	0.609512	3568	0.292915
Salamandridae	Triturus	macedonicus	4225	0.58754	3568	0.292915
Salamandridae	Triturus	marmoratus	4141	0.575859	3540	0.290617
Salamandridae	Triturus	pygmaeus	4208	0.585176	3613	0.296609
Mean			4289	0.626334	3557.93	0.298734
Min			2192	0.52832	2246	0.225546
Max			5116	0.714725	4174	0.417457

## Sheet: S5_per_gene_summ
Table S5. Summary of resequencing per gene.
Length resequenced in at least 50% individuals within species
PSMB8 - gene probably missing in all plethodontid genomes
PSMB9 - gene probably missing in Hydromantes genome
TAP2 - gene possibly missing in Karsenia genome
RGL2 - was not resequenced in two Ommatotriton species
category	gene	N species	Mean cds length [bp]	Mean cds resequenced [bp]	SD cds resequenced [bp]
APG	PSMB8	22	809.864	468.227	68.5565
APG	PSMB9	28	653.357	381.286	31.5417
APG	TAP1	30	2162.3	1495.23	178.057
APG	TAP2	29	2176.03	1474.72	144.75
APG	TAPBP	30	1368.3	668.967	174.668
nonAPG	BRD2	30	2500	299.2	1.34933
nonAPG	DAXX	30	3906.4	877.1	155.933
nonAPG	KIFC1	30	1950.7	706.967	144.881
nonAPG	RGL2	28	2327.21	926.143	198.173
nonAPG	RXRBA	30	1366.3	810.267	126.145

## Sheet: S6_per_gene_stat
Table S6. Summary of resequencing per gene per species
family	genus	species	category	gene	cds length [bp]	resequenced length [bp]	fraction resequenced
Ambystomatidae	Ambystoma	texanum	APG	PSMB8	810	406	0.501235
Ambystomatidae	Ambystoma	tigrinum	APG	PSMB8	810	485	0.598765
Cryptobranchidae	Andrias	davidianus	APG	PSMB8	810	557	0.687654
Hynobiidae	Hynobius	leechii	APG	PSMB8	810	493	0.608642
Hynobiidae	Hynobius	retardatus	APG	PSMB8	810	551	0.680247
Hynobiidae	Hynobius	tokyoensis	APG	PSMB8	810	474	0.585185
Proteidae	Proteus	anguinus	APG	PSMB8	807	441	0.546468
Salamandridae	Ichthyosaura	alpestris	APG	PSMB8	810	487	0.601235
Salamandridae	Lissotriton	boscai	APG	PSMB8	810	363	0.448148
Salamandridae	Lissotriton	helveticus	APG	PSMB8	810	403	0.497531
Salamandridae	Lissotriton	italicus	APG	PSMB8	810	508	0.62716
Salamandridae	Ommatotriton	nesterovi	APG	PSMB8	810	542	0.669136
Salamandridae	Ommatotriton	ophryticus	APG	PSMB8	810	542	0.669136
Salamandridae	Pleurodeles	waltl	APG	PSMB8	810	470	0.580247
Salamandridae	Salamandra	salamandra	APG	PSMB8	810	520	0.641975
Salamandridae	Triturus	cristatus	APG	PSMB8	810	368	0.454321
Salamandridae	Triturus	dobrogicus	APG	PSMB8	810	518	0.639506
Salamandridae	Triturus	ivanbureschi	APG	PSMB8	810	518	0.639506
Salamandridae	Triturus	karelinii	APG	PSMB8	810	538	0.664198
Salamandridae	Triturus	macedonicus	APG	PSMB8	810	382	0.471605
Salamandridae	Triturus	marmoratus	APG	PSMB8	810	367	0.453086
Salamandridae	Triturus	pygmaeus	APG	PSMB8	810	368	0.454321
Ambystomatidae	Ambystoma	texanum	APG	PSMB9	639	354	0.553991
Ambystomatidae	Ambystoma	tigrinum	APG	PSMB9	639	406	0.635368
Cryptobranchidae	Andrias	davidianus	APG	PSMB9	639	388	0.607199
Hynobiidae	Hynobius	leechii	APG	PSMB9	639	399	0.624413
Hynobiidae	Hynobius	retardatus	APG	PSMB9	639	394	0.616588
Hynobiidae	Hynobius	tokyoensis	APG	PSMB9	639	399	0.624413
Plethodontidae	Batrachoseps	attenuatus	APG	PSMB9	651	398	0.611367
Plethodontidae	Batrachoseps	nigriventris	APG	PSMB9	651	398	0.611367
Plethodontidae	Desmognathus	fuscus	APG	PSMB9	651	383	0.588326
Plethodontidae	Eurycea	bislineata	APG	PSMB9	639	389	0.608764
Plethodontidae	Karsenia	koreana	APG	PSMB9	639	380	0.594679
Plethodontidae	Plethodon	cinereus	APG	PSMB9	639	371	0.580595
Proteidae	Proteus	anguinus	APG	PSMB9	639	380	0.594679
Salamandridae	Ichthyosaura	alpestris	APG	PSMB9	648	383	0.591049
Salamandridae	Lissotriton	boscai	APG	PSMB9	648	385	0.594136
Salamandridae	Lissotriton	helveticus	APG	PSMB9	648	406	0.626543
Salamandridae	Lissotriton	italicus	APG	PSMB9	648	418	0.645062
Salamandridae	Ommatotriton	nesterovi	APG	PSMB9	648	398	0.614198
Salamandridae	Ommatotriton	ophryticus	APG	PSMB9	648	398	0.614198
Salamandridae	Pleurodeles	waltl	APG	PSMB9	648	385	0.594136
Salamandridae	Salamandra	salamandra	APG	PSMB9	648	401	0.618827
Salamandridae	Triturus	cristatus	APG	PSMB9	681	379	0.556535
Salamandridae	Triturus	dobrogicus	APG	PSMB9	681	389	0.571219
Salamandridae	Triturus	ivanbureschi	APG	PSMB9	681	279	0.409692
Salamandridae	Triturus	karelinii	APG	PSMB9	681	279	0.409692
Salamandridae	Triturus	macedonicus	APG	PSMB9	681	379	0.556535
Salamandridae	Triturus	marmoratus	APG	PSMB9	681	379	0.556535
Salamandridae	Triturus	pygmaeus	APG	PSMB9	681	379	0.556535
Ambystomatidae	Ambystoma	texanum	APG	TAP1	2148	1507	0.701583
Ambystomatidae	Ambystoma	tigrinum	APG	TAP1	2148	1730	0.8054
Cryptobranchidae	Andrias	davidianus	APG	TAP1	2175	1686	0.775172
Hynobiidae	Hynobius	leechii	APG	TAP1	2178	1529	0.70202
Hynobiidae	Hynobius	retardatus	APG	TAP1	2178	1221	0.560606
Hynobiidae	Hynobius	tokyoensis	APG	TAP1	2178	1288	0.591368
Plethodontidae	Batrachoseps	attenuatus	APG	TAP1	2148	1522	0.708566
Plethodontidae	Batrachoseps	nigriventris	APG	TAP1	2148	1672	0.778399
Plethodontidae	Desmognathus	fuscus	APG	TAP1	2142	1632	0.761905
Plethodontidae	Eurycea	bislineata	APG	TAP1	2148	1603	0.746276
Plethodontidae	Hydromantes	italicus	APG	TAP1	2148	1483	0.69041
Plethodontidae	Hydromantes	strinatii	APG	TAP1	2148	1420	0.66108
Plethodontidae	Karsenia	koreana	APG	TAP1	2145	1176	0.548252
Plethodontidae	Plethodon	cinereus	APG	TAP1	2145	1678	0.782284
Proteidae	Proteus	anguinus	APG	TAP1	2202	1463	0.664396
Salamandridae	Ichthyosaura	alpestris	APG	TAP1	2166	1717	0.792705
Salamandridae	Lissotriton	boscai	APG	TAP1	2166	1794	0.828255
Salamandridae	Lissotriton	helveticus	APG	TAP1	2166	1589	0.73361
Salamandridae	Lissotriton	italicus	APG	TAP1	2166	1734	0.800554
Salamandridae	Ommatotriton	nesterovi	APG	TAP1	2166	1230	0.567867
Salamandridae	Ommatotriton	ophryticus	APG	TAP1	2166	1183	0.546168
Salamandridae	Pleurodeles	waltl	APG	TAP1	2166	1600	0.738689
Salamandridae	Salamandra	salamandra	APG	TAP1	2166	1621	0.748384
Salamandridae	Triturus	cristatus	APG	TAP1	2166	1502	0.693444
Salamandridae	Triturus	dobrogicus	APG	TAP1	2166	1502	0.693444
Salamandridae	Triturus	ivanbureschi	APG	TAP1	2166	1325	0.611727
Salamandridae	Triturus	karelinii	APG	TAP1	2166	1400	0.646353
Salamandridae	Triturus	macedonicus	APG	TAP1	2166	1400	0.646353
Salamandridae	Triturus	marmoratus	APG	TAP1	2166	1325	0.611727
Salamandridae	Triturus	pygmaeus	APG	TAP1	2166	1325	0.611727
Ambystomatidae	Ambystoma	texanum	APG	TAP2	2169	1186	0.546796
Ambystomatidae	Ambystoma	tigrinum	APG	TAP2	2169	1529	0.704933
Cryptobranchidae	Andrias	davidianus	APG	TAP2	2187	1377	0.62963
Hynobiidae	Hynobius	leechii	APG	TAP2	2181	1640	0.751949
Hynobiidae	Hynobius	retardatus	APG	TAP2	2184	1619	0.7413
Hynobiidae	Hynobius	tokyoensis	APG	TAP2	2181	1603	0.734984
Plethodontidae	Batrachoseps	attenuatus	APG	TAP2	2181	1065	0.488308
Plethodontidae	Batrachoseps	nigriventris	APG	TAP2	2181	1520	0.696928
Plethodontidae	Desmognathus	fuscus	APG	TAP2	2196	1659	0.755464
Plethodontidae	Eurycea	bislineata	APG	TAP2	2175	1558	0.716322
Plethodontidae	Hydromantes	italicus	APG	TAP2	2175	1389	0.638621
Plethodontidae	Hydromantes	strinatii	APG	TAP2	2175	1389	0.638621
Plethodontidae	Plethodon	cinereus	APG	TAP2	2175	1668	0.766897
Proteidae	Proteus	anguinus	APG	TAP2	2277	1338	0.587615
Salamandridae	Ichthyosaura	alpestris	APG	TAP2	2163	1471	0.680074
Salamandridae	Lissotriton	boscai	APG	TAP2	2163	1604	0.741563
Salamandridae	Lissotriton	helveticus	APG	TAP2	2163	1576	0.728618
Salamandridae	Lissotriton	italicus	APG	TAP2	2163	1667	0.770689
Salamandridae	Ommatotriton	nesterovi	APG	TAP2	2163	1570	0.725844
Salamandridae	Ommatotriton	ophryticus	APG	TAP2	2163	1570	0.725844
Salamandridae	Pleurodeles	waltl	APG	TAP2	2205	1434	0.65034
Salamandridae	Salamandra	salamandra	APG	TAP2	2175	1296	0.595862
Salamandridae	Triturus	cristatus	APG	TAP2	2163	1388	0.641701
Salamandridae	Triturus	dobrogicus	APG	TAP2	2163	1495	0.69117
Salamandridae	Triturus	ivanbureschi	APG	TAP2	2163	1490	0.688858
Salamandridae	Triturus	karelinii	APG	TAP2	2163	1490	0.688858
Salamandridae	Triturus	macedonicus	APG	TAP2	2163	1388	0.641701
Salamandridae	Triturus	marmoratus	APG	TAP2	2163	1394	0.644475
Salamandridae	Triturus	pygmaeus	APG	TAP2	2163	1394	0.644475
Ambystomatidae	Ambystoma	texanum	APG	TAPBP	1356	830	0.612094
Ambystomatidae	Ambystoma	tigrinum	APG	TAPBP	1356	894	0.659292
Cryptobranchidae	Andrias	davidianus	APG	TAPBP	1353	699	0.51663
Hynobiidae	Hynobius	leechii	APG	TAPBP	1374	658	0.478894
Hynobiidae	Hynobius	retardatus	APG	TAPBP	1374	86	0.062591
Hynobiidae	Hynobius	tokyoensis	APG	TAPBP	1374	384	0.279476
Plethodontidae	Batrachoseps	attenuatus	APG	TAPBP	1368	726	0.530702
Plethodontidae	Batrachoseps	nigriventris	APG	TAPBP	1368	792	0.578947
Plethodontidae	Desmognathus	fuscus	APG	TAPBP	1365	421	0.308425
Plethodontidae	Eurycea	bislineata	APG	TAPBP	1377	826	0.599855
Plethodontidae	Hydromantes	italicus	APG	TAPBP	1359	584	0.429728
Plethodontidae	Hydromantes	strinatii	APG	TAPBP	1359	584	0.429728
Plethodontidae	Karsenia	koreana	APG	TAPBP	1365	636	0.465934
Plethodontidae	Plethodon	cinereus	APG	TAPBP	1368	803	0.586988
Proteidae	Proteus	anguinus	APG	TAPBP	1368	470	0.343567
Salamandridae	Ichthyosaura	alpestris	APG	TAPBP	1371	791	0.576951
Salamandridae	Lissotriton	boscai	APG	TAPBP	1371	756	0.551422
Salamandridae	Lissotriton	helveticus	APG	TAPBP	1371	860	0.627279
Salamandridae	Lissotriton	italicus	APG	TAPBP	1371	789	0.575492
Salamandridae	Ommatotriton	nesterovi	APG	TAPBP	1371	513	0.374179
Salamandridae	Ommatotriton	ophryticus	APG	TAPBP	1371	513	0.374179
Salamandridae	Pleurodeles	waltl	APG	TAPBP	1371	705	0.514223
Salamandridae	Salamandra	salamandra	APG	TAPBP	1371	951	0.693654
Salamandridae	Triturus	cristatus	APG	TAPBP	1371	676	0.493071
Salamandridae	Triturus	dobrogicus	APG	TAPBP	1371	676	0.493071
Salamandridae	Triturus	ivanbureschi	APG	TAPBP	1371	676	0.493071
Salamandridae	Triturus	karelinii	APG	TAPBP	1371	676	0.493071
Salamandridae	Triturus	macedonicus	APG	TAPBP	1371	676	0.493071
Salamandridae	Triturus	marmoratus	APG	TAPBP	1371	676	0.493071
Salamandridae	Triturus	pygmaeus	APG	TAPBP	1371	742	0.541211
Ambystomatidae	Ambystoma	texanum	nonAPG	BRD2	2500	300	0.12
Ambystomatidae	Ambystoma	tigrinum	nonAPG	BRD2	2500	300	0.12
Cryptobranchidae	Andrias	davidianus	nonAPG	BRD2	2500	300	0.12
Hynobiidae	Hynobius	leechii	nonAPG	BRD2	2500	300	0.12
Hynobiidae	Hynobius	retardatus	nonAPG	BRD2	2500	300	0.12
Hynobiidae	Hynobius	tokyoensis	nonAPG	BRD2	2500	300	0.12
Plethodontidae	Batrachoseps	attenuatus	nonAPG	BRD2	2500	300	0.12
Plethodontidae	Batrachoseps	nigriventris	nonAPG	BRD2	2500	300	0.12
Plethodontidae	Desmognathus	fuscus	nonAPG	BRD2	2500	300	0.12
Plethodontidae	Eurycea	bislineata	nonAPG	BRD2	2500	300	0.12
Plethodontidae	Hydromantes	italicus	nonAPG	BRD2	2500	300	0.12
Plethodontidae	Hydromantes	strinatii	nonAPG	BRD2	2500	300	0.12
Plethodontidae	Karsenia	koreana	nonAPG	BRD2	2500	300	0.12
Plethodontidae	Plethodon	cinereus	nonAPG	BRD2	2500	300	0.12
Proteidae	Proteus	anguinus	nonAPG	BRD2	2500	300	0.12
Salamandridae	Ichthyosaura	alpestris	nonAPG	BRD2	2500	300	0.12
Salamandridae	Lissotriton	boscai	nonAPG	BRD2	2500	300	0.12
Salamandridae	Lissotriton	helveticus	nonAPG	BRD2	2500	300	0.12
Salamandridae	Lissotriton	italicus	nonAPG	BRD2	2500	300	0.12
Salamandridae	Ommatotriton	nesterovi	nonAPG	BRD2	2500	300	0.12
Salamandridae	Ommatotriton	ophryticus	nonAPG	BRD2	2500	300	0.12
Salamandridae	Pleurodeles	waltl	nonAPG	BRD2	2500	300	0.12
Salamandridae	Salamandra	salamandra	nonAPG	BRD2	2500	297	0.1188
Salamandridae	Triturus	cristatus	nonAPG	BRD2	2500	297	0.1188
Salamandridae	Triturus	dobrogicus	nonAPG	BRD2	2500	297	0.1188
Salamandridae	Triturus	ivanbureschi	nonAPG	BRD2	2500	297	0.1188
Salamandridae	Triturus	karelinii	nonAPG	BRD2	2500	297	0.1188
Salamandridae	Triturus	macedonicus	nonAPG	BRD2	2500	297	0.1188
Salamandridae	Triturus	marmoratus	nonAPG	BRD2	2500	297	0.1188
Salamandridae	Triturus	pygmaeus	nonAPG	BRD2	2500	297	0.1188
Ambystomatidae	Ambystoma	texanum	nonAPG	DAXX	4107	962	0.234234
Ambystomatidae	Ambystoma	tigrinum	nonAPG	DAXX	4107	962	0.234234
Cryptobranchidae	Andrias	davidianus	nonAPG	DAXX	4470	844	0.188814
Hynobiidae	Hynobius	leechii	nonAPG	DAXX	2628	1198	0.45586
Hynobiidae	Hynobius	retardatus	nonAPG	DAXX	2619	1085	0.41428
Hynobiidae	Hynobius	tokyoensis	nonAPG	DAXX	2628	955	0.363394
Plethodontidae	Batrachoseps	attenuatus	nonAPG	DAXX	4347	862	0.198298
Plethodontidae	Batrachoseps	nigriventris	nonAPG	DAXX	4347	857	0.197147
Plethodontidae	Desmognathus	fuscus	nonAPG	DAXX	4392	964	0.21949
Plethodontidae	Eurycea	bislineata	nonAPG	DAXX	4326	938	0.216828
Plethodontidae	Hydromantes	italicus	nonAPG	DAXX	4392	1014	0.230874
Plethodontidae	Hydromantes	strinatii	nonAPG	DAXX	4392	1014	0.230874
Plethodontidae	Karsenia	koreana	nonAPG	DAXX	4377	832	0.190085
Plethodontidae	Plethodon	cinereus	nonAPG	DAXX	1464	974	0.665301
Proteidae	Proteus	anguinus	nonAPG	DAXX	4308	963	0.223538
Salamandridae	Ichthyosaura	alpestris	nonAPG	DAXX	4008	944	0.235529
Salamandridae	Lissotriton	boscai	nonAPG	DAXX	4035	936	0.23197
Salamandridae	Lissotriton	helveticus	nonAPG	DAXX	4011	906	0.225879
Salamandridae	Lissotriton	italicus	nonAPG	DAXX	4017	1147	0.285536
Salamandridae	Ommatotriton	nesterovi	nonAPG	DAXX	4014	820	0.204285
Salamandridae	Ommatotriton	ophryticus	nonAPG	DAXX	4014	820	0.204285
Salamandridae	Pleurodeles	waltl	nonAPG	DAXX	4056	672	0.16568
Salamandridae	Salamandra	salamandra	nonAPG	DAXX	4035	995	0.246592
Salamandridae	Triturus	cristatus	nonAPG	DAXX	4014	612	0.152466
Salamandridae	Triturus	dobrogicus	nonAPG	DAXX	4014	685	0.170653
Salamandridae	Triturus	ivanbureschi	nonAPG	DAXX	4014	685	0.170653
Salamandridae	Triturus	karelinii	nonAPG	DAXX	4014	685	0.170653
Salamandridae	Triturus	macedonicus	nonAPG	DAXX	4014	685	0.170653
Salamandridae	Triturus	marmoratus	nonAPG	DAXX	4014	612	0.152466
Salamandridae	Triturus	pygmaeus	nonAPG	DAXX	4014	685	0.170653
Ambystomatidae	Ambystoma	texanum	nonAPG	KIFC1	1866	793	0.424973
Ambystomatidae	Ambystoma	tigrinum	nonAPG	KIFC1	1866	796	0.426581
Cryptobranchidae	Andrias	davidianus	nonAPG	KIFC1	1965	796	0.405089
Hynobiidae	Hynobius	leechii	nonAPG	KIFC1	1956	674	0.344581
Hynobiidae	Hynobius	retardatus	nonAPG	KIFC1	1956	468	0.239264
Hynobiidae	Hynobius	tokyoensis	nonAPG	KIFC1	1956	674	0.344581
Plethodontidae	Batrachoseps	attenuatus	nonAPG	KIFC1	1962	703	0.358308
Plethodontidae	Batrachoseps	nigriventris	nonAPG	KIFC1	1962	788	0.401631
Plethodontidae	Desmognathus	fuscus	nonAPG	KIFC1	1893	721	0.380877
Plethodontidae	Eurycea	bislineata	nonAPG	KIFC1	1968	765	0.38872
Plethodontidae	Hydromantes	italicus	nonAPG	KIFC1	1890	714	0.377778
Plethodontidae	Hydromantes	strinatii	nonAPG	KIFC1	1890	714	0.377778
Plethodontidae	Karsenia	koreana	nonAPG	KIFC1	1950	792	0.406154
Plethodontidae	Plethodon	cinereus	nonAPG	KIFC1	1953	800	0.409626
Proteidae	Proteus	anguinus	nonAPG	KIFC1	1989	713	0.358472
Salamandridae	Ichthyosaura	alpestris	nonAPG	KIFC1	1968	674	0.34248
Salamandridae	Lissotriton	boscai	nonAPG	KIFC1	1968	792	0.402439
Salamandridae	Lissotriton	helveticus	nonAPG	KIFC1	1968	776	0.394309
Salamandridae	Lissotriton	italicus	nonAPG	KIFC1	1968	809	0.411077
Salamandridae	Ommatotriton	nesterovi	nonAPG	KIFC1	1968	232	0.117886
Salamandridae	Ommatotriton	ophryticus	nonAPG	KIFC1	1968	232	0.117886
Salamandridae	Pleurodeles	waltl	nonAPG	KIFC1	1965	779	0.396438
Salamandridae	Salamandra	salamandra	nonAPG	KIFC1	1950	787	0.40359
Salamandridae	Triturus	cristatus	nonAPG	KIFC1	1968	771	0.391768
Salamandridae	Triturus	dobrogicus	nonAPG	KIFC1	1968	726	0.368902
Salamandridae	Triturus	ivanbureschi	nonAPG	KIFC1	1968	726	0.368902
Salamandridae	Triturus	karelinii	nonAPG	KIFC1	1968	726	0.368902
Salamandridae	Triturus	macedonicus	nonAPG	KIFC1	1968	726	0.368902
Salamandridae	Triturus	marmoratus	nonAPG	KIFC1	1968	771	0.391768
Salamandridae	Triturus	pygmaeus	nonAPG	KIFC1	1968	771	0.391768
Ambystomatidae	Ambystoma	texanum	nonAPG	RGL2	2304	995	0.431858
Ambystomatidae	Ambystoma	tigrinum	nonAPG	RGL2	2304	919	0.398872
Cryptobranchidae	Andrias	davidianus	nonAPG	RGL2	2330	956	0.4103
Hynobiidae	Hynobius	leechii	nonAPG	RGL2	2301	454	0.197306
Hynobiidae	Hynobius	retardatus	nonAPG	RGL2	2331	386	0.165594
Hynobiidae	Hynobius	tokyoensis	nonAPG	RGL2	2301	366	0.159061
Plethodontidae	Batrachoseps	attenuatus	nonAPG	RGL2	2313	977	0.422395
Plethodontidae	Batrachoseps	nigriventris	nonAPG	RGL2	2313	977	0.422395
Plethodontidae	Desmognathus	fuscus	nonAPG	RGL2	2328	858	0.368557
Plethodontidae	Eurycea	bislineata	nonAPG	RGL2	2310	886	0.38355
Plethodontidae	Hydromantes	italicus	nonAPG	RGL2	2328	1057	0.454038
Plethodontidae	Hydromantes	strinatii	nonAPG	RGL2	2328	1057	0.454038
Plethodontidae	Karsenia	koreana	nonAPG	RGL2	2322	1044	0.449612
Plethodontidae	Plethodon	cinereus	nonAPG	RGL2	2328	1068	0.458763
Proteidae	Proteus	anguinus	nonAPG	RGL2	2328	899	0.386168
Salamandridae	Ichthyosaura	alpestris	nonAPG	RGL2	2331	977	0.419133
Salamandridae	Lissotriton	boscai	nonAPG	RGL2	2340	1010	0.431624
Salamandridae	Lissotriton	helveticus	nonAPG	RGL2	2340	771	0.329487
Salamandridae	Lissotriton	italicus	nonAPG	RGL2	2340	1034	0.44188
Salamandridae	Pleurodeles	waltl	nonAPG	RGL2	2331	967	0.414843
Salamandridae	Salamandra	salamandra	nonAPG	RGL2	2331	966	0.414414
Salamandridae	Triturus	cristatus	nonAPG	RGL2	2340	1044	0.446154
Salamandridae	Triturus	dobrogicus	nonAPG	RGL2	2340	1044	0.446154
Salamandridae	Triturus	ivanbureschi	nonAPG	RGL2	2340	1044	0.446154
Salamandridae	Triturus	karelinii	nonAPG	RGL2	2340	1044	0.446154
Salamandridae	Triturus	macedonicus	nonAPG	RGL2	2340	1044	0.446154
Salamandridae	Triturus	marmoratus	nonAPG	RGL2	2340	1044	0.446154
Salamandridae	Triturus	pygmaeus	nonAPG	RGL2	2340	1044	0.446154
Ambystomatidae	Ambystoma	texanum	nonAPG	RXRBA	1356	846	0.623894
Ambystomatidae	Ambystoma	tigrinum	nonAPG	RXRBA	1356	846	0.623894
Cryptobranchidae	Andrias	davidianus	nonAPG	RXRBA	1359	880	0.647535
Hynobiidae	Hynobius	leechii	nonAPG	RXRBA	1359	818	0.601913
Hynobiidae	Hynobius	retardatus	nonAPG	RXRBA	1359	189	0.139073
Hynobiidae	Hynobius	tokyoensis	nonAPG	RXRBA	1359	697	0.512877
Plethodontidae	Batrachoseps	attenuatus	nonAPG	RXRBA	1359	819	0.602649
Plethodontidae	Batrachoseps	nigriventris	nonAPG	RXRBA	1359	867	0.637969
Plethodontidae	Desmognathus	fuscus	nonAPG	RXRBA	1359	864	0.635762
Plethodontidae	Eurycea	bislineata	nonAPG	RXRBA	1359	830	0.610743
Plethodontidae	Hydromantes	italicus	nonAPG	RXRBA	1449	763	0.52657
Plethodontidae	Hydromantes	strinatii	nonAPG	RXRBA	1449	763	0.52657
Plethodontidae	Karsenia	koreana	nonAPG	RXRBA	1359	862	0.63429
Plethodontidae	Plethodon	cinereus	nonAPG	RXRBA	1356	866	0.638643
Proteidae	Proteus	anguinus	nonAPG	RXRBA	1359	791	0.582046
Salamandridae	Ichthyosaura	alpestris	nonAPG	RXRBA	1359	772	0.568065
Salamandridae	Lissotriton	boscai	nonAPG	RXRBA	1359	824	0.606328
Salamandridae	Lissotriton	helveticus	nonAPG	RXRBA	1359	892	0.656365
Salamandridae	Lissotriton	italicus	nonAPG	RXRBA	1359	884	0.650478
Salamandridae	Ommatotriton	nesterovi	nonAPG	RXRBA	1359	894	0.657837
Salamandridae	Ommatotriton	ophryticus	nonAPG	RXRBA	1359	894	0.657837
Salamandridae	Pleurodeles	waltl	nonAPG	RXRBA	1359	886	0.65195
Salamandridae	Salamandra	salamandra	nonAPG	RXRBA	1407	873	0.620469
Salamandridae	Triturus	cristatus	nonAPG	RXRBA	1359	816	0.600442
Salamandridae	Triturus	dobrogicus	nonAPG	RXRBA	1359	816	0.600442
Salamandridae	Triturus	ivanbureschi	nonAPG	RXRBA	1359	792	0.582781
Salamandridae	Triturus	karelinii	nonAPG	RXRBA	1359	816	0.600442
Salamandridae	Triturus	macedonicus	nonAPG	RXRBA	1359	816	0.600442
Salamandridae	Triturus	marmoratus	nonAPG	RXRBA	1359	816	0.600442
Salamandridae	Triturus	pygmaeus	nonAPG	RXRBA	1359	816	0.600442

## Sheet: S7_TAP12_polymorphism
Table S7. Summary of Urodela TAP1 and TAP2 polymorphism retrieved from MIP data at positions identified as functionally relevant (in mammals) or under positive selection (in Urodela).
Color code	Description																				Column code
	Affects transport and peptide specificity (experimental data, e.g., mutagenesis studies)																				PTrSp
	Intraspecific polymorphism or interspecific conservation and modeled location (e.g., facing internal cavity, near pore, accessible surface) suggests possible role in peptide specificity or interaction with other molecules																				ModLInP
	Site under positive selection (pervasive or episodic) in an interspecific analysis of Urodela																				PSel
	Contact with viral inhibitor (based on cryo-EM structure)																				VIn
	Peptide binding or sensing the quality of bound peptides (experimental data, e.g., cross-linking studies, “Trojan horse” cleavage strategy)																				PBSn
			TAP 1																								TAP2
Functional categories	PTrSp					Y											Y																Y			Y	Y
	ModLInP											Y			Y	Y	Y			Y																Y	Y
	Psel		Y	Y	Y									Y							Y	Y	Y	Y	Y		Y	Y	Y	Y	Y	Y
	VIn												Y				Y	Y	Y															Y	Y		Y	Y	Y	Y	Y						Y
	PBSn						Y	Y	Y	Y	Y					Y	Y	Y	Y	Y													Y				Y
	Literature reference		11	11	11	5	6	6	6	6	8	8	10	11	8	3, 8	3, 8, 10	3, 10	3, 10	3, 8	11	11	11	11	11		11	11	11	11	11	11	7	10	10	2, 4, 8, 9	2, 4, 8, 10	10	10	10	10	10	10	10	10	10	10	10	10
Position in ref sequence	Human		L148	V162	R174	E263	G282	I284	R287	V288	S296	E301	R312	I319	Y349	E404	Y408	Q453	Q456	E459	T495	E500	P689	Q727	C735		L30	G63	T64	L115	Q125	E126	C213	F214	T215	T217	M218	F241	Q242	T244	T246	G247	E248	L249	N250	S251	S254	S255	D256
	Rat		L125	A139	C151	E240	G259	I261	R264	V265	C273	D278	R289	F296	Y326	E381	Y385	Q430	R433	E436	A472	K477	P666	L704	C712		L30	G63	T64	V115	Q125	E126	S213	F214	L215	A217T	E218M	F241	Q242	T244	T246	G247	E248	L249	N250	S251	S254	S255	D256
	Chicken		-	-	R9	R93	G112	V114	R117	V118	R126	E131K	R142	T149	R179Q	D234	Y238	Q283	D286	E289R	A325	Q330	A516	H554	L562		L32	G65	A66	T115	T125	G126	L211	F212	T213	I215	R216G	F239	Q240	T242	A244	A245	E246	L247	A248S	S249	T252	T253	D254
Position in Urodela aligment	Palomar et al. 2021 GBE		118	132	145	236	255	257	260	261	269	274	285	292	322	377	381	426	429	432	486	473	664	700	708		31	66	67	122	132	144	231	232	233	235	236	259	260	262	264	265	266	267	268	269	272	273	274
	Alignment on figshare:https://doi.org/10.6084/m9.figshare.c.5481927		117	131	144	239	258	260	263	264	272	277	288	295	325	380	384	429	432	435	471	476	689	725	733		30	65	66	121	131	143	230	231	232	234	235	258	259	261	263	264	265	266	267	268	271	272	273
Aa present at given position	Ambystoma texanum		L	V/M	P	Q	?	?	?	I	S	Q/H	R	F	?	E	Y	Q	?	?	A	H	E	Q	I		?	?	?	I/F	?	?	L	?	M	T	I/L	?	?	?	?	?	?	?	?	?	?	T	D
	Ambystoma tigrinum		L	M/I	P	Q	?	?	?	I	S	Q	R	F	?	E	Y	Q	?	?	A	H	E	Q	I		?	?	?	I	?	R	L	?	M	T	L/H	?	?	?	?	?	?	?	?	?	?	T/M	D
	Andrias davidianus		V	Q	P	Q	?	?	?	I	S	E	R	F	?	E	?	Q	?	?	A/M	R	A	Q	L		F	?	?	V	?	?	?	F	M	T	L	?	?	?	?	?	?	?	?	?	S	T	D
	Batrachoseps nigriventris		L	E	D	Q	?	?	?	I	S/N	E	?	F	?	E	Y	Q	?	?	A	Y/H	S/N/R/T/I	Q	P		F	?	?	F/L	?	?	?	F	L/M/T	T	L	?	?	?	?	?	?	?	?	?	?	?	?
	Desmognathus fuscus		V	?	?	Q	?	?	?	?	S	E/K	R	F	?	E	Y	Q	?	?	A	Y	T	Q	S		F	?	?	L	?	?	?	F	M	T	V/L	?	?	?	?	?	?	?	?	?	?	?	D
	Hydromantes italicus		L	Q	D	Q	?	?	?	?	S	E	R	?	?	E	Y	Q	?	?	?	H	T	Q	S		F	?	?	L	?	?	?	F	M	T	V	?	?	?	?	?	?	?	?	?	?	M	D
	Hydromantes strinatii		L/V	?	D	Q	?	?	?	?	S	K/E	R	?	?	E	Y	Q	?	?	?	H	T	Q	S		F	?	?	L	?	?	?	F	M	T	V	?	?	?	?	?	?	?	?	?	?	M	D
	Hynobius leechii		M	?	P	Q	?	?	R	I	S	E/Q	R	?	?	E	Y	Q	?	?	A	Y	A	Q/R	T/A		F/V	?	?	S/C	?	G/E	?	F	M	T	L/F	?	?	?	?	?	?	?	?	?	?	T/V/M	D
	Hynobius retardatus		M	?	?	Q	?	?	R	I	S	E	R	F	?	?	?	Q	?	?	A	Y	A	Q	T/M		F/C	?	?	S	?	G	?	F	M	T	L/F	?	?	?	?	?	?	?	?	?	S	T	D
	Ichthyosaura alpestris		G	L/Q	S	Q	?	?	?	?	S	E	R	F	?	E	Y	Q	?	?	A/V	R	E	Q	V		L	?	?	I	?	S	L	F	M	T	H/M	?	?	?	?	?	?	?	?	?	?	?	?
	Lissotriton boscai		G	L	S	Q	?	?	?	?	S	E	R	F	?	E	Y	?	?	?	A	R	E	E/K	L		L	?	?	I	?	S	?	F	M	T	M	?	?	?	?	?	?	?	?	?	S	A	D
	Lissotriton helveticus		G	?	?	Q	?	?	?	?	S	E	R	F	?	E	?	Q	?	?	A	R	E	?	?		L	?	?	I	?	?	?	F	M	T	H/M	?	?	?	?	?	?	?	?	?	S	A	D
	Lissotriton italicus		G	L	S	Q	?	?	?	?	?	?	?	F	?	E	Y	Q	?	?	A	C	E	K	L		L	?	?	I	?	S	?	F	M	T	M	?	?	?	?	?	?	?	?	?	S	A	D
	Ommatotriton nesterovi		G	L	P/S	Q	?	?	?	?	S	E/G	R	F	?	E	?	Q	?	?	A	R	?	E/K	L		L	?	?	?	?	A	L	F	M	T	M	?	?	?	?	?	?	?	?	?	?	A	D
	Salamandra salamandra		V	P/L	S	Q	?	?	?	?	S	E/Q	R	F	?	E	Y	Q	?	?	A	R	E	Q	L		F	?	?	?	?	A	L	F	M	T	L/H	?	?	?	?	?	?	?	?	?	?	?	?
	Eurycea bislineata		?	N/I	H	Q	?	?	?	?	S	E/Q/H	R	?	?	E	Y/N	?	?	?	A	H	?	Q/K	S		F	?	?	F	?	?	?	F	M	T	L/V	?	?	?	?	?	?	?	?	?	S	T	D
	Ommatotriton ophryticus		?	L	S/P	Q	?	?	?	?	S	E/G	R	F	?	E	?	Q	?	?	A	R	?	E/K	L		L	?	?	?	?	A	L	F	M	T	M	?	?	?	?	?	?	?	?	?	?	A	D
	Pleurodeles waltl		?	Q	S	Q	?	?	?	?	S	E	R	F	?	E	Y	Q	?	?	A	S	E	Q	F		V	?	?	F	?	P	L	F	M	T	M	?	?	?	?	?	?	?	?	?	?	?	?
	Triturus cristatus		?	L/S	S	Q	?	?	?	?	S	E	R	F	?	E	?	Q	?	?	?	?	E	E/Q	L		F	?	?	?	?	?	?	?	?	?	?	?	?	?	?	?	?	?	?	?	?	A	D
	Triturus dobrogicus		?	S/L	S	Q	?	?	?	?	S	E	R	F	?	E	?	Q	?	?	?	?	E	Q	L		L/F	?	?	?	?	?	?	?	?	?	?	?	?	?	?	?	?	?	?	?	?	A	D
	Triturus ivanbureschi		?	S	S	Q	?	?	?	?	S	E	R	F	?	E	?	Q	?	?	?	?	E	?	?		L	?	?	?	?	?	?	?	?	?	?	?	?	?	?	?	?	?	?	?	?	A	D
	Triturus karelinii		?	S	S	Q	?	?	?	?	S	E	R	F	?	E	?	Q	?	?	?	?	E/Q	E	L		L	?	?	?	?	?	?	?	?	?	?	?	?	?	?	?	?	?	?	?	?	A	D
	Triturus macedonicus		?	L/S	S	Q	?	?	?	?	S	E	R	F	?	E	?	Q	?	?	?	?	E	E	L		F	?	?	?	?	?	?	?	?	?	?	?	?	?	?	?	?	?	?	?	?	A	D
	Triturus marmoratus		?	L	S	Q	?	?	?	?	S	E	R	F	?	E	?	Q	?	?	?	?	E	?	?		L	?	?	?	?	?	?	?	?	?	?	?	?	?	?	?	?	?	?	?	?	A	D
	Triturus pygmaeus		?	L	S	Q	?	?	?	?	S	E	R	F	?	E	?	Q	?	?	?	?	E	?	?		L	?	?	?	?	?	?	?	?	?	?	?	?	?	?	?	?	?	?	?	?	A	D
	Batrachoseps attenuatus		?	?	D/H/Q	Q	?	?	?	I	S	E	?	F	?	E	Y	Q	?	?	A	Y	S/T	Q	P		F	?	?	F	?	?	?	F	M/L/K	T	V/L/A	?	?	?	?	?	?	?	?	?	?	?	?
	Hynobius tokyoensis		?	?	P	Q	?	?	?	?	?	?	R	?	?	E	Y	Q	?	?	A/V	Y	A	Q	T		F	?	?	S/A/T	?	G/E	?	F	M	T	F/L	?	?	?	?	?	?	?	?	?	?	T	D
	Plethodon cinereus		?	?	H	Q	?	?	?	I	S	E	R	F	?	E	Y	Q	?	?	?	?	N/T	Q	S		F	?	?	L	?	?	L	F	?	T	I/L/F	F	?	?	?	?	?	?	?	?	-	?	D
	Proteus anguinus		?	?	S	D	?	?	?	?	?	?	?	F	?	E	Y	?	?	?	?	P	K	Q	?		F	?	?	I	?	?	?	F	M	T/N	L/H	?	?	?	?	?	?	?	?	?	S	T	D
	Karsenia koreana		?	?	?	Q	?	?	?	?	S	E	R	F	?	E	Y	Q	?	?	K/E	H	?	Q	S		no TAP2 sequences found
[truncated: 25 more columns]

## Sheet: S8_per_gene_diversity
Table S8. Estimates of phylogenetic within-individual (alpha) and species-wide (gamma) diversity for each gene and each species.
category: one of three categories of genes investigated in the current study
APG: Antigen Processing Genes, nonAPGs - control genes tightly linked to APG, but not involved in Antigen Processing
gene: individual genes or averages for categories/subcategories: APGs, nonAPGs, PSMBs, TAPs
distance: AA - amino-acid p-distance, AAGhm - amino-acid Grantham (1974) distance, dS - number of synonymous differences per synonymous site (Li 1993)
q: weight asigned to allele frequency in diversity estimation with Hill numbers
(0: all alleles weighted equally; 1: alleles weighted according to their frequency; 2: more weight given to frequent alleles)
family	genus	species	category	gene	distance	q	within-individual (alpha) dversity	species-wide (gamma) diversity
Ambystomatidae	Ambystoma	texanum	APG	APG	AA	0	0.0356472	0.0917026
Ambystomatidae	Ambystoma	tigrinum	APG	APG	AA	0	0.0370065	0.122173
Cryptobranchidae	Andrias	davidianus	APG	APG	AA	0	0.0293195	0.0501215
Hynobiidae	Hynobius	leechii	APG	APG	AA	0	0.0518384	0.167907
Hynobiidae	Hynobius	retardatus	APG	APG	AA	0	0.0382431	0.177297
Hynobiidae	Hynobius	tokyoensis	APG	APG	AA	0	0.0372655	0.0822499
Plethodontidae	Batrachoseps	attenuatus	APG	APG	AA	0	0.0500253	0.184173
Plethodontidae	Batrachoseps	nigriventris	APG	APG	AA	0	0.063476	0.254183
Plethodontidae	Desmognathus	fuscus	APG	APG	AA	0	0.0435483	0.0553807
Plethodontidae	Eurycea	bislineata	APG	APG	AA	0	0.0406347	0.0808731
Plethodontidae	Hydromantes	italicus	APG	APG	AA	0	0.0252643	0.0379295
Plethodontidae	Hydromantes	strinatii	APG	APG	AA	0	0.0175698	0.0249635
Plethodontidae	Karsenia	koreana	APG	APG	AA	0	0.0538971	0.0707665
Plethodontidae	Plethodon	cinereus	APG	APG	AA	0	0.0507135	0.0846203
Proteidae	Proteus	anguinus	APG	APG	AA	0	0.0442852	0.105886
Salamandridae	Ichthyosaura	alpestris	APG	APG	AA	0	0.0617854	0.119369
Salamandridae	Lissotriton	boscai	APG	APG	AA	0	0.0473973	0.0911447
Salamandridae	Lissotriton	helveticus	APG	APG	AA	0	0.0451014	0.132041
Salamandridae	Lissotriton	italicus	APG	APG	AA	0	0.0326453	0.0555006
Salamandridae	Ommatotriton	nesterovi	APG	APG	AA	0	0.0245787	0.0864563
Salamandridae	Ommatotriton	ophryticus	APG	APG	AA	0	0.0205076	0.0391874
Salamandridae	Pleurodeles	waltl	APG	APG	AA	0	0.00450085	0.00825397
Salamandridae	Salamandra	salamandra	APG	APG	AA	0	0.0247194	0.0552109
Salamandridae	Triturus	cristatus	APG	APG	AA	0	0.0182322	0.0337936
Salamandridae	Triturus	dobrogicus	APG	APG	AA	0	0.0433452	0.0709316
Salamandridae	Triturus	ivanbureschi	APG	APG	AA	0	0.0116325	0.0267571
Salamandridae	Triturus	karelinii	APG	APG	AA	0	0.0228957	0.047345
Salamandridae	Triturus	macedonicus	APG	APG	AA	0	0.0229376	0.0350113
Salamandridae	Triturus	marmoratus	APG	APG	AA	0	0.0136521	0.0247057
Salamandridae	Triturus	pygmaeus	APG	APG	AA	0	0.0132138	0.0254721
Ambystomatidae	Ambystoma	texanum	APG	APG	AA	1		0.0650895
Ambystomatidae	Ambystoma	tigrinum	APG	APG	AA	1		0.0882159
Cryptobranchidae	Andrias	davidianus	APG	APG	AA	1		0.0381988
Hynobiidae	Hynobius	leechii	APG	APG	AA	1		0.116782
Hynobiidae	Hynobius	retardatus	APG	APG	AA	1		0.110722
Hynobiidae	Hynobius	tokyoensis	APG	APG	AA	1		0.059982
Plethodontidae	Batrachoseps	attenuatus	APG	APG	AA	1		0.121434
Plethodontidae	Batrachoseps	nigriventris	APG	APG	AA	1		0.156117
Plethodontidae	Desmognathus	fuscus	APG	APG	AA	1		0.0500593
Plethodontidae	Eurycea	bislineata	APG	APG	AA	1		0.0601495
Plethodontidae	Hydromantes	italicus	APG	APG	AA	1		0.031669
Plethodontidae	Hydromantes	strinatii	APG	APG	AA	1		0.0217469
Plethodontidae	Karsenia	koreana	APG	APG	AA	1		0.0583447
Plethodontidae	Plethodon	cinereus	APG	APG	AA	1		0.0622102
Proteidae	Proteus	anguinus	APG	APG	AA	1		0.0693662
Salamandridae	Ichthyosaura	alpestris	APG	APG	AA	1		0.0899711
Salamandridae	Lissotriton	boscai	APG	APG	AA	1		0.0621204
Salamandridae	Lissotriton	helveticus	APG	APG	AA	1		0.086448
Salamandridae	Lissotriton	italicus	APG	APG	AA	1		0.0378185
Salamandridae	Ommatotriton	nesterovi	APG	APG	AA	1		0.0608692
Salamandridae	Ommatotriton	ophryticus	APG	APG	AA	1		0.0305327
Salamandridae	Pleurodeles	waltl	APG	APG	AA	1		0.00567063
Salamandridae	Salamandra	salamandra	APG	APG	AA	1		0.0401899
Salamandridae	Triturus	cristatus	APG	APG	AA	1		0.0214921
Salamandridae	Triturus	dobrogicus	APG	APG	AA	1		0.0537047
Salamandridae	Triturus	ivanbureschi	APG	APG	AA	1		0.0165859
Salamandridae	Triturus	karelinii	APG	APG	AA	1		0.0336746
Salamandridae	Triturus	macedonicus	APG	APG	AA	1		0.0266369
Salamandridae	Triturus	marmoratus	APG	APG	AA	1		0.0187858
Salamandridae	Triturus	pygmaeus	APG	APG	AA	1		0.0181625
Ambystomatidae	Ambystoma	texanum	APG	APG	AA	2		0.0584988
Ambystomatidae	Ambystoma	tigrinum	APG	APG	AA	2		0.0771319
Cryptobranchidae	Andrias	davidianus	APG	APG	AA	2		0.035326
Hynobiidae	Hynobius	leechii	APG	APG	AA	2		0.0995388
Hynobiidae	Hynobius	retardatus	APG	APG	AA	2		0.0936397
Hynobiidae	Hynobius	tokyoensis	APG	APG	AA	2		0.0533918
Plethodontidae	Batrachoseps	attenuatus	APG	APG	AA	2		0.104477
Plethodontidae	Batrachoseps	nigriventris	APG	APG	AA	2		0.125359
Plethodontidae	Desmognathus	fuscus	APG	APG	AA	2		0.0470873
Plethodontidae	Eurycea	bislineata	APG	APG	AA	2		0.0533472
Plethodontidae	Hydromantes	italicus	APG	APG	AA	2		0.0304791
Plethodontidae	Hydromantes	strinatii	APG	APG	AA	2		0.0208914
Plethodontidae	Karsenia	koreana	APG	APG	AA	2		0.053462
Plethodontidae	Plethodon	cinereus	APG	APG	AA	2		0.0573489
Proteidae	Proteus	anguinus	APG	APG	AA	2		0.0641842
Salamandridae	Ichthyosaura	alpestris	APG	APG	AA	2		0.0799215
Salamandridae	Lissotriton	boscai	APG	APG	AA	2		0.0530954
Salamandridae	Lissotriton	helveticus	APG	APG	AA	2		0.0768252
Salamandridae	Lissotriton	italicus	APG	APG	AA	2		0.0351813
Salamandridae	Ommatotriton	nesterovi	APG	APG	AA	2		0.0543004
Salamandridae	Ommatotriton	ophryticus	APG	APG	AA	2		0.0281244
Salamandridae	Pleurodeles	waltl	APG	APG	AA	2		0.00533264
Salamandridae	Salamandra	salamandra	APG	APG	AA	2		0.037096
Salamandridae	Triturus	cristatus	APG	APG	AA	2		0.0192287
Salamandridae	Triturus	dobrogicus	APG	APG	AA	2		0.0492946
Salamandridae	Triturus	ivanbureschi	APG	APG	AA	2		0.0148718
Salamandridae	Triturus	karelinii	APG	APG	AA	2		0.0312534
Salamandridae	Triturus	macedonicus	APG	APG	AA	2		0.0246656
Salamandridae	Triturus	marmoratus	APG	APG	AA	2		0.0177707
Salamandridae	Triturus	pygmaeus	APG	APG	AA	2		0.0172239
Ambystomatidae	Ambystoma	texanum	APG	APG	AAGhm	0	0.0208509	0.0607517
Ambystomatidae	Ambystoma	tigrinum	APG	APG	AAGhm	0	0.026967	0.0853285
Cryptobranchidae	Andrias	davidianus	APG	APG	AAGhm	0	0.0193855	0.0305885
Hynobiidae	Hynobius	leechii	APG	APG	AAGhm	0	0.0316926	0.109477
Hynobiidae	Hynobius	retardatus	APG	APG	AAGhm	0	0.0265851	0.123751
Hynobiidae	Hynobius	tokyoensis	APG	APG	AAGhm	0	0.0225792	0.0481644
Plethodontidae	Batrachoseps	attenuatus	APG	APG	AAGhm	0	0.0319686	0.127314
Plethodontidae	Batrachoseps	nigriventris	APG	APG	AAGhm	0	0.0413169	0.17111
Plethodontidae	Desmognathus	fuscus	APG	APG	AAGhm	0	0.0242498	0.0318232
Plethodontidae	Eurycea	bislineata	APG	APG	AAGhm	0	0.0241997	0.0483999
Plethodontidae	Hydromantes	italicus	APG	APG	AAGhm	0	0.0199067	0.0292277
Plethodontidae	Hydromantes	strinatii	APG	APG	AAGhm	0	0.0135051	0.0176573
Plethodontidae	Karsenia	koreana	APG	APG	AAGhm	0	0.0409335	0.0546656
Plethodontidae	Plethodon	cinereus	APG	APG	AAGhm	0	0.0323694	0.0545189
Proteidae	Proteus	anguinus	APG	APG	AAGhm	0	0.0285873	0.0704969
Salamandridae	Ichthyosaura	alpestris	APG	APG	AAGhm	0	0.0371135	0.0667841
Salamandridae	Lissotriton	boscai	APG	APG	AAGhm	0	0.0288164	0.0588703
Salamandridae	Lissotriton	helveticus	APG	APG	AAGhm	0	0.0244252	0.0774465
Salamandridae	Lissotriton	italicus	APG	APG	AAGhm	0	0.0236711	0.0372412
Salamandridae	Ommatotriton	nesterovi	APG	APG	AAGhm	0	0.0165326	0.0567547
Salamandridae	Ommatotriton	ophryticus	APG	APG	AAGhm	0	0.0119512	0.0229226
Salamandridae	Pleurodeles	waltl	APG	APG	AAGhm	0	0.00247562	0.00502832
Salamandridae	Salamandra	salamandra	APG	APG	AAGhm	0	0.0151615	0.0335868
Salamandridae	Triturus	cristatus	APG	APG	AAGhm	0	0.00763644	0.0157265
Salamandridae	Triturus	dobrogicus	APG	APG	AAGhm	0	0.0245841	0.0417958
Salamandridae	Triturus	ivanbureschi	APG	APG	AAGhm	0	0.00831805	0.0194416
Salamandridae	Triturus	karelinii	APG	APG	AAGhm	0	0.014701	0.0304191
Salamandridae	Triturus	macedonicus	APG	APG	AAGhm	0	0.0145481	0.0232725
Salamandridae	Triturus	marmoratus	APG	APG	AAGhm	0	0.0100933	0.0173782
Salamandridae	Triturus	pygmaeus	APG	APG	AAGhm	0	0.00740699	0.0148226
Ambystomatidae	Ambystoma	texanum	APG	APG	AAGhm	1		0.0433953
Ambystomatidae	Ambystoma	tigrinum	APG	APG	AAGhm	1		0.0664782
Cryptobranchidae	Andrias	davidianus	APG	APG	AAGhm	1		0.0246553
Hynobiidae	Hynobius	leechii	APG	APG	AAGhm	1		0.0796936
Hynobiidae	Hynobius	retardatus	APG	APG	AAGhm	1		0.080375
Hynobiidae	Hynobius	tokyoensis	APG	APG	AAGhm	1		0.0370057
Plethodontidae	Batrachoseps	attenuatus	APG	APG	AAGhm	1		0.0836199
Plethodontidae	Batrachoseps	nigriventris	APG	APG	AAGhm	1		0.110208
Plethodontidae	Desmognathus	fuscus	APG	APG	AAGhm	1		0.0285874
Plethodontidae	Eurycea	bislineata	APG	APG	AAGhm	1		0.0366547
Plethodontidae	Hydromantes	italicus	APG	APG	AAGhm	1		0.0247712
Plethodontidae	Hydromantes	strinatii	APG	APG	AAGhm	1		0.015867
Plethodontidae	Karsenia	koreana	APG	APG	AAGhm	1		0.044684
Plethodontidae	Plethodon	cinereus	APG	APG	AAGhm	1		0.040344
Proteidae	Proteus	anguinus	APG	APG	AAGhm	1		0.0461697
Salamandridae	Ichthyosaura	alpestris	APG	APG	AAGhm	1		0.0531854
Salamandridae	Lissotriton	boscai	APG	APG	AAGhm	1		0.0402256
Salamandridae	Lissotriton	helveticus	APG	APG	AAGhm	1		0.0503168
Salamandridae	Lissotriton	italicus	APG	APG	AAGhm	1		0.0265654
Salamandridae	Ommatotriton	nesterovi	APG	APG	AAGhm	1		0.0406592
Salamandridae	Ommatotriton	ophryticus	APG	APG	AAGhm	1		0.0179996
Salamandridae	Pleurodeles	waltl	APG	APG	AAGhm	1		0.00304286
Salamandridae	Salamandra	salamandra	APG	APG	AAGhm	1		0.0246592
Salamandridae	Triturus	cristatus	APG	APG	AAGhm	1		0.00978281
Salamandridae	Triturus	dobrogicus	APG	APG	AAGhm	1		0.0315929
Salamandridae	Triturus	ivanbureschi	APG	APG	AAGhm	1		0.0129499
Salamandridae	Triturus	karelinii	APG	APG	AAGhm	1		0.0218906
Salamandridae	Triturus	macedonicus	APG	APG	AAGhm	1		0.0182452
Salamandridae	Triturus	marmoratus	APG	APG	AAGhm	1		0.0127246
Salamandridae	Triturus	pygmaeus	APG	APG	AAGhm	1		0.0101369
Ambystomatidae	Ambystoma	texanum	APG	APG	AAGhm	2		0.0382585
Ambystomatidae	Ambystoma	tigrinum	APG	APG	AAGhm	2		0.0587923
Cryptobranchidae	Andrias	davidianus	APG	APG	AAGhm	2		0.0229587
Hynobiidae	Hynobius	leechii	APG	APG	AAGhm	2		0.0681
Hynobiidae	Hynobius	retardatus	APG	APG	AAGhm	2		0.0679905
Hynobiidae	Hynobius	tokyoensis	APG	APG	AAGhm	2		0.0332564
Plethodontidae	Batrachoseps	attenuatus	APG	APG	AAGhm	2		0.0705553
Plethodontidae	Batrachoseps	nigriventris	APG	APG	AAGhm	2		0.0888391
Plethodontidae	Desmognathus	fuscus	APG	APG	AAGhm	2		0.0267481
Plethodontidae	Eurycea	bislineata	APG	APG	AAGhm	2		0.0328449
Plethodontidae	Hydromantes	italicus	APG	APG	AAGhm	2		0.0238978
Plethodontidae	Hydromantes	strinatii	APG	APG	AAGhm	2		0.0152957
Plethodontidae	Karsenia	koreana	APG	APG	AAGhm	2		0.0414919
Plethodontidae	Plethodon	cinereus	APG	APG	AAGhm	2		0.0369241
Proteidae	Proteus	anguinus	APG	APG	AAGhm	2		0.0432035
Salamandridae	Ichthyosaura	alpestris	APG	APG	AAGhm	2		0.0483946
Salamandridae	Lissotriton	boscai	APG	APG	AAGhm	2		0.0328733
Salamandridae	Lissotriton	helveticus	APG	APG	AAGhm	2		0.0437403
Salamandridae	Lissotriton	italicus	APG	APG	AAGhm	2		0.0251685
Salamandridae	Ommatotriton	nesterovi	APG	APG	AAGhm	2		0.0362974
Salamandridae	Ommatotriton	ophryticus	APG	APG	AAGhm	2		0.0163494
Salamandridae	Pleurodeles	waltl	APG	APG	AAGhm	2		0.0027982
Salamandridae	Salamandra	salamandra	APG	APG	AAGhm	2		0.0225897
Salamandridae	Triturus	cristatus	APG	APG	AAGhm	2		0.00826437
Salamandridae	Triturus	dobrogicus	APG	APG	AAGhm	2		0.0283621
Salamandridae	Triturus	ivanbureschi	APG	APG	AAGhm	2		0.0114695
Salamandridae	Triturus	karelinii	APG	APG	AAGhm	2		0.0205176
Salamandridae	Triturus	macedonicus	APG	APG	AAGhm	2		0.0167249
Salamandridae	Triturus	marmoratus	APG	APG	AAGhm	2		0.011567
Salamandridae	Triturus	pygmaeus	APG	APG	AAGhm	2		0.00962462
Ambystomatidae	Ambystoma	texanum	APG	APG	dS	0	0.0722995	0.183891
Ambystomatidae	Ambystoma	tigrinum	APG	APG	dS	0	0.0907585	0.246622
Cryptobranchidae	Andrias	davidianus	APG	APG	dS	0	0.0514377	0.0716445
Hynobiidae	Hynobius	leechii	APG	APG	dS	0	0.11473	0.328796
Hynobiidae	Hynobius	retardatus	APG	APG	dS	0	0.124611	0.310688
Hynobiidae	Hynobius	tokyoensis	APG	APG	dS	0	0.101928	0.214584
Plethodontidae	Batrachoseps	attenuatus	APG	APG	dS	0	0.104237	0.323107
Plethodontidae	Batrachoseps	nigriventris	APG	APG	dS	0	0.131909	0.429285
Plethodontidae	Desmognathus	fuscus	APG	APG	dS	0	0.0787075	0.108668
Plethodontidae	Eurycea	bislineata	APG	APG	dS	0	0.106848	0.211599
Plethodontidae	Hydromantes	italicus	APG	APG	dS	0	0.0401646	0.0502814
Plethodontidae	Hydromantes	strinatii	APG	APG	dS	0	0.0313613	0.0495953
Plethodontidae	Karsenia	koreana	APG	APG	dS	0	0.0745854	0.0984565
Plethodontidae	Plethodon	cinereus	APG	APG	dS	0	0.0878367	0.161207
Proteidae	Proteus	anguinus	APG	APG	dS	0	0.0946209	0.211158
Salamandridae	Ichthyosaura	alpestris	APG	APG	dS	0	0.149473	0.270373
Salamandridae	Lissotriton	boscai	APG	APG	dS	0	0.107375	0.183241
Salamandridae	Lissotriton	helveticus	APG	APG	dS	0	0.143837	0.354957
Salamandridae	Lissotriton	italicus	APG	APG	dS	0	0.0710354	0.120408
Salamandridae	Ommatotriton	nesterovi	APG	APG	dS	0	0.0620875	0.181556
Salamandridae	Ommatotriton	ophryticus	APG	APG	dS	0	0.0504952	0.123215
Salamandridae	Pleurodeles	waltl	APG	APG	dS	0	0.00504329	0.00870255
Salamandridae	Salamandra	salamandra	APG	APG	dS	0	0.0622693	0.124794
Salamandridae	Triturus	cristatus	APG	APG	dS	0	0.0290449	0.0556926
Salamandridae	Triturus	dobrogicus	APG	APG	dS	0	0.143146	0.215672
Salamandridae	Triturus	ivanbureschi	APG	APG	dS	0	0.0273201	0.0533963
Salamandridae	Triturus	karelinii	APG	APG	dS	0	0.0334859	0.0706206
Salamandridae	Triturus	macedonicus	APG	APG	dS	0	0.0298089	0.0327175
Salamandridae	Triturus	marmoratus	APG	APG	dS	0	0.028036	0.0565521
Salamandridae	Triturus	pygmaeus	APG	APG	dS	0	0.0351348	0.0612209
Ambystomatidae	Ambystoma	texanum	APG	APG	dS	1		0.13072
Ambystomatidae	Ambystoma	tigrinum	APG	APG	dS	1		0.177942
Cryptobranchidae	Andrias	davidianus	APG	APG	dS	1		0.0615711
Hynobiidae	Hynobius	leechii	APG	APG	dS	1		0.22237
Hynobiidae	Hynobius	retardatus	APG	APG	dS	1		0.188176
Hynobiidae	Hynobius	tokyoensis	APG	APG	dS	1		0.166539
Plethodontidae	Batrachoseps	attenuatus	APG	APG	dS	1		0.227401
Plethodontidae	Batrachoseps	nigriventris	APG	APG	dS	1		0.277775
Plethodontidae	Desmognathus	fuscus	APG	APG	dS	1		0.0990845
Plethodontidae	Eurycea	bislineata	APG	APG	dS	1		0.160794
Plethodontidae	Hydromantes	italicus	APG	APG	dS	1		0.0448989
Plethodontidae	Hydromantes	strinatii	APG	APG	dS	1		0.041407
Plethodontidae	Karsenia	koreana	APG	APG	dS	1		0.0923044
Plethodontidae	Plethodon	cinereus	APG	APG	dS	1		0.126184
Proteidae	Proteus	anguinus	APG	APG	dS	1		0.154359
Salamandridae	Ichthyosaura	alpestris	APG	APG	dS	1		0.225821
Salamandridae	Lissotriton	boscai	APG	APG	dS	1		0.145947
Salamandridae	Lissotriton	helveticus	APG	APG	dS	1		0.236833
Salamandridae	Lissotriton	italicus	APG	APG	dS	1		0.101706
Salamandridae	Ommatotriton	nesterovi	APG	APG	dS	1		0.143662
Salamandridae	Ommatotriton	ophryticus	APG	APG	dS	1		0.104678
Salamandridae	Pleurodeles	waltl	APG	APG	dS	1		0.00579792
Salamandridae	Salamandra	salamandra	APG	APG	dS	1		0.0926495
Salamandridae	Triturus	cristatus	APG	APG	dS	1		0.0394161
Salamandridae	Triturus	dobrogicus	APG	APG	dS	1		0.179642
Salamandridae	Triturus	ivanbureschi	APG	APG	dS	1		0.0365159
Salamandridae	Triturus	karelinii	APG	APG	dS	1		0.0543632
Salamandridae	Triturus	macedonicus	APG	APG	dS	1		0.0307985
Salamandridae	Triturus	marmoratus	APG	APG	dS	1		0.035728
Salamandridae	Triturus	pygmaeus	APG	APG	dS	1		0.0435425
Ambystomatidae	Ambystoma	texanum	APG	APG	dS	2		0.113204
Ambystomatidae	Ambystoma	tigrinum	APG	APG	dS	2		0.147183
Cryptobranchidae	Andrias	davidianus	APG	APG	dS	2		0.0583538
Hynobiidae	Hynobius	leechii	APG	APG	dS	2		0.177284
Hynobiidae	Hynobius	retardatus	APG	APG	dS	2		0.155889
Hynobiidae	Hynobius	tokyoensis	APG	APG	dS	2		0.146723
Plethodontidae	Batrachoseps	attenuatus	APG	APG	dS	2		0.185732
Plethodontidae	Batrachoseps	nigriventris	APG	APG	dS	2		0.218965
Plethodontidae	Desmognathus	fuscus	APG	APG	dS	2		0.092883
Plethodontidae	Eurycea	bislineata	APG	APG	dS	2		0.14067
Plethodontidae	Hydromantes	italicus	APG	APG	dS	2		0.0439103
Plethodontidae	Hydromantes	strinatii	APG	APG	dS	2		0.0391425
Plethodontidae	Karsenia	koreana	APG	APG	dS	2		0.0885082
Plethodontidae	Plethodon	cinereus	APG	APG	dS	2		0.115023
Proteidae	Proteus	anguinus	APG	APG	dS	2		0.137691
Salamandridae	Ichthyosaura	alpestris	APG	APG	dS	2		0.20411
Salamandridae	Lissotriton	boscai	APG	APG	dS	2		0.131449
Salamandridae	Lissotriton	helveticus	APG	APG	dS	2		0.196918
Salamandridae	Lissotriton	italicus	APG	APG	dS	2		0.0972423
Salamandridae	Ommatotriton	nesterovi	APG	APG	dS	2		0.128534
Salamandridae	Ommatotriton	ophryticus	APG	APG	dS	2		0.0939144
Salamandridae	Pleurodeles	waltl	APG	APG	dS	2		0.00541051
Salamandridae	Salamandra	salamandra	APG	APG	dS	2		0.0836857
Salamandridae	Triturus	cristatus	APG	APG	dS	2		0.0370689
Salamandridae	Triturus	dobrogicus	APG	APG	dS	2		0.169192
Salamandridae	Triturus	ivanbureschi	APG	APG	dS	2		0.0332083
Salamandridae	Triturus	karelinii	APG	APG	dS	2		0.050052
Salamandridae	Triturus	macedonicus	APG	APG	dS	2		0.0300797
Salamandridae	Triturus	marmoratus	APG	APG	dS	2		0.0323383
Salamandridae	Triturus	pygmaeus	APG	APG	dS	2		0.0395058
Ambystomatidae	Ambystoma	texanum	APG	PSMB8	AA	0	0.0440092	0.106557
Ambystomatidae	Ambystoma	tigrinum	APG	PSMB8	AA	0	0.0433357	0.178082
Cryptobranchidae	Andrias	davidianus	APG	PSMB8	AA	0	0.0263803	0.0451977
Hynobiidae	Hynobius	leechii	APG	PSMB8	AA	0	0.0767504	0.190665
Hynobiidae	Hynobius	retardatus	APG	PSMB8	AA	0	0.0360951	0.114943
Hynobiidae	Hynobius	tokyoensis	APG	PSMB8	AA	0	0.050371	0.0976791
Proteidae	Proteus	anguinus	APG	PSMB8	AA	0	0.049545	0.137949
Salamandridae	Ichthyosaura	alpestris	APG	PSMB8	AA	0	0.103377	0.234614
Salamandridae	Lissotriton	boscai	APG	PSMB8	AA	0	0.0736607	0.178571
Salamandridae	Lissotriton	helveticus	APG	PSMB8	AA	0	0.0530253	0.122047
Salamandridae	Lissotriton	italicus	APG	PSMB8	AA	0	0.0276291	0.0460526
Salamandridae	Ommatotriton	nesterovi	APG	PSMB8	AA	0	0.0157434	0.049133
Salamandridae	Ommatotriton	ophryticus	APG	PSMB8	AA	0	0.0152727	0.0260116
Salamandridae	Pleurodeles	waltl	APG	PSMB8	AA	0	0.00886824	0.0202703
Salamandridae	Salamandra	salamandra	APG	PSMB8	AA	0	0.039168	0.0753012
Salamandridae	Triturus	cristatus	APG	PSMB8	AA	0	0.0490582	0.0848214
Salamandridae	Triturus	dobrogicus	APG	PSMB8	AA	0	0.0425387	0.0700637
Salamandridae	Triturus	ivanbureschi	APG	PSMB8	AA	0	0.0217784	0.0480769
Salamandridae	Triturus	karelinii	APG	PSMB8	AA	0	0.0347581	0.0807453
Salamandridae	Triturus	macedonicus	APG	PSMB8	AA	0	0.053137	0.0900424
Salamandridae	Triturus	marmoratus	APG	PSMB8	AA	0	0.00455492	0.00884956
Salamandridae	Triturus	pygmaeus	APG	PSMB8	AA	0	0.0179847	0.0267857
Ambystomatidae	Ambystoma	texanum	APG	PSMB8	AA	1		0.0875534
Ambystomatidae	Ambystoma	tigrinum	APG	PSMB8	AA	1		0.145649
Cryptobranchidae	Andrias	davidianus	APG	PSMB8	AA	1		0.038578
Hynobiidae	Hynobius	leechii	APG	PSMB8	AA	1		0.140902
Hynobiidae	Hynobius	retardatus	APG	PSMB8	AA	1		0.0825988
Hynobiidae	Hynobius	tokyoensis	APG	PSMB8	AA	1		0.0706616
Proteidae	Proteus	anguinus	APG	PSMB8	AA	1		0.0783314
Salamandridae	Ichthyosaura	alpestris	APG	PSMB8	AA	1		0.146356
Salamandridae	Lissotriton	boscai	APG	PSMB8	AA	1		0.110943
Salamandridae	Lissotriton	helveticus	APG	PSMB8	AA	1		0.0750231
Salamandridae	Lissotriton	italicus	APG	PSMB8	AA	1		0.0332403
Salamandridae	Ommatotriton	nesterovi	APG	PSMB8	AA	1		0.0312562
Salamandridae	Ommatotriton	ophryticus	APG	PSMB8	AA	1		0.0200411
Salamandridae	Pleurodeles	waltl	APG	PSMB8	AA	1		0.0111909
Salamandridae	Salamandra	salamandra	APG	PSMB8	AA	1		0.0557239
Salamandridae	Triturus	cristatus	APG	PSMB8	AA	1		0.0531692
Salamandridae	Triturus	dobrogicus	APG	PSMB8	AA	1		0.0497746
Salamandridae	Triturus	ivanbureschi	APG	PSMB8	AA	1		0.0354973
Salamandridae	Triturus	karelinii	APG	PSMB8	AA	1		0.0543725
Salamandridae	Triturus	macedonicus	APG	PSMB8	AA	1		0.0649728
Salamandridae	Triturus	marmoratus	APG	PSMB8	AA	1		0.00477727
Salamandridae	Triturus	pygmaeus	APG	PSMB8	AA	1		0.0234617
Ambystomatidae	Ambystoma	texanum	APG	PSMB8	AA	2		0.0818501
Ambystomatidae	Ambystoma	tigrinum	APG	PSMB8	AA	2		0.133053
Cryptobranchidae	Andrias	davidianus	APG	PSMB8	AA	2		0.037099
Hynobiidae	Hynobius	leechii	APG	PSMB8	AA	2		0.125292
Hynobiidae	Hynobius	retardatus	APG	PSMB8	AA	2		0.073748
Hynobiidae	Hynobius	tokyoensis	APG	PSMB8	AA	2		0.0637404
Proteidae	Proteus	anguinus	APG	PSMB8	AA	2		0.0710555
Salamandridae	Ichthyosaura	alpestris	APG	PSMB8	AA	2		0.121155
Salamandridae	Lissotriton	boscai	APG	PSMB8	AA	2		0.0852203
Salamandridae	Lissotriton	helveticus	APG	PSMB8	AA	2		0.0685457
Salamandridae	Lissotriton	italicus	APG	PSMB8	AA	2		0.0305576
Salamandridae	Ommatotriton	nesterovi	APG	PSMB8	AA	2		0.0272829
Salamandridae	Ommatotriton	ophryticus	APG	PSMB8	AA	2		0.0180947
Salamandridae	Pleurodeles	waltl	APG	PSMB8	AA	2		0.0105583
Salamandridae	Salamandra	salamandra	APG	PSMB8	AA	2		0.0511121
Salamandridae	Triturus	cristatus	APG	PSMB8	AA	2		0.0478532
Salamandridae	Triturus	dobrogicus	APG	PSMB8	AA	2		0.0470918
Salamandridae	Triturus	ivanbureschi	APG	PSMB8	AA	2		0.0305699
Salamandridae	Triturus	karelinii	APG	PSMB8	AA	2		0.0488095
Salamandridae	Triturus	macedonicus	APG	PSMB8	AA	2		0.0582216
Salamandridae	Triturus	marmoratus	APG	PSMB8	AA	2		0.00455683
Salamandridae	Triturus	pygmaeus	APG	PSMB8	AA	2		0.0224483
Ambystomatidae	Ambystoma	texanum	APG	PSMB8	AAGhm	0	0.0254673	0.0791803
Ambystomatidae	Ambystoma	tigrinum	APG	PSMB8	AAGhm	0	0.0345546	0.138288
Cryptobranchidae	Andrias	davidianus	APG	PSMB8	AAGhm	0	0.0131976	0.0218644
Hynobiidae	Hynobius	leechii	APG	PSMB8	AAGhm	0	0.0476322	0.122752
Hynobiidae	Hynobius	retardatus	APG	PSMB8	AAGhm	0	0.0246005	0.0744828
Hynobiidae	Hynobius	tokyoensis	APG	PSMB8	AAGhm	0	0.0340756	0.0655637
Proteidae	Proteus	anguinus	APG	PSMB8	AAGhm	0	0.0335142	0.090564
Salamandridae	Ichthyosaura	alpestris	APG	PSMB8	AAGhm	0	0.0569559	0.117198
Salamandridae	Lissotriton	boscai	APG	PSMB8	AAGhm	0	0.0462211	0.126619
Salamandridae	Lissotriton	helveticus	APG	PSMB8	AAGhm	0	0.025319	0.0633858
Salamandridae	Lissotriton	italicus	APG	PSMB8	AAGhm	0	0.0148686	0.0220395
Salamandridae	Ommatotriton	nesterovi	APG	PSMB8	AAGhm	0	0.0144558	0.0395954
Salamandridae	Ommatotriton	ophryticus	APG	PSMB8	AAGhm	0	0.00986377	0.0184104
Salamandridae	Pleurodeles	waltl	APG	PSMB8	AAGhm	0	0.00443243	0.0125
Salamandridae	Salamandra	salamandra	APG	PSMB8	AAGhm	0	0.0231405	0.0441867
Salamandridae	Triturus	cristatus	APG	PSMB8	AAGhm	0	0.0138717	0.0377651
Salamandridae	Triturus	dobrogicus	APG	PSMB8	AAGhm	0	0.0207086	0.0404459
Salamandridae	Triturus	ivanbureschi	APG	PSMB8	AAGhm	0	0.0222921	0.0470192
Salamandridae	Triturus	karelinii	APG	PSMB8	AAGhm	0	0.0190005	0.0479503
Salamandridae	Triturus	macedonicus	APG	PSMB8	AAGhm	0	0.0356089	0.0665466
Salamandridae	Triturus	marmoratus	APG	PSMB8	AAGhm	0	0.00569365	0.0110619
Salamandridae	Triturus	pygmaeus	APG	PSMB8	AAGhm	0	0.000510204	0.000892857
Ambystomatidae	Ambystoma	texanum	APG	PSMB8	AAGhm	1		0.0564731
Ambystomatidae	Ambystoma	tigrinum	APG	PSMB8	AAGhm	1		0.121227
Cryptobranchidae	Andrias	davidianus	APG	PSMB8	AAGhm	1		0.0193018
Hynobiidae	Hynobius	leechii	APG	PSMB8	AAGhm	1		0.0982565
Hynobiidae	Hynobius	retardatus	APG	PSMB8	AAGhm	1		0.0548857
Hynobiidae	Hynobius	tokyoensis	APG	PSMB8	AAGhm	1		0.0496478
Proteidae	Proteus	anguinus	APG	PSMB8	AAGhm	1		0.0542146
Salamandridae	Ichthyosaura	alpestris	APG	PSMB8	AAGhm	1		0.078714
Salamandridae	Lissotriton	boscai	APG	PSMB8	AAGhm	1		0.0801376
Salamandridae	Lissotriton	helveticus	APG	PSMB8	AAGhm	1		0.0343372
Salamandridae	Lissotriton	italicus	APG	PSMB8	AAGhm	1		0.0169159
Salamandridae	Ommatotriton	nesterovi	APG	PSMB8	AAGhm	1		0.0250596
Salamandridae	Ommatotriton	ophryticus	APG	PSMB8	AAGhm	1		0.0130593
Salamandridae	Pleurodeles	waltl	APG	PSMB8	AAGhm	1		0.00532809
Salamandridae	Salamandra	salamandra	APG	PSMB8	AAGhm	1		0.0323559
Salamandridae	Triturus	cristatus	APG	PSMB8	AAGhm	1		0.0196661
Salamandridae	Triturus	dobrogicus	APG	PSMB8	AAGhm	1		0.025684
Salamandridae	Triturus	ivanbureschi	APG	PSMB8	AAGhm	1		0.0364143
Salamandridae	Triturus	karelinii	APG	PSMB8	AAGhm	1		0.0322308
Salamandridae	Triturus	macedonicus	APG	PSMB8	AAGhm	1		0.048604
Salamandridae	Triturus	marmoratus	APG	PSMB8	AAGhm	1		0.00597159
Salamandridae	Triturus	pygmaeus	APG	PSMB8	AAGhm	1		0.0008914
Ambystomatidae	Ambystoma	texanum	APG	PSMB8	AAGhm	2		0.0495671
Ambystomatidae	Ambystoma	tigrinum	APG	PSMB8	AAGhm	2		0.112496
Cryptobranchidae	Andrias	davidianus	APG	PSMB8	AAGhm	2		0.0188168
Hynobiidae	Hynobius	leechii	APG	PSMB8	AAGhm	2		0.086767
Hynobiidae	Hynobius	retardatus	APG	PSMB8	AAGhm	2		0.0493313
Hynobiidae	Hynobius	tokyoensis	APG	PSMB8	AAGhm	2		0.0447874
Proteidae	Proteus	anguinus	APG	PSMB8	AAGhm	2		0.0506452
Salamandridae	Ichthyosaura	alpestris	APG	PSMB8	AAGhm	2		0.0702587
Salamandridae	Lissotriton	boscai	APG	PSMB8	AAGhm	2		0.057241
Salamandridae	Lissotriton	helveticus	APG	PSMB8	AAGhm	2		0.0306258
Salamandridae	Lissotriton	italicus	APG	PSMB8	AAGhm	2		0.0158023
Salamandridae	Ommatotriton	nesterovi	APG	PSMB8	AAGhm	2		0.0224187
Salamandridae	Ommatotriton	ophryticus	APG	PSMB8	AAGhm	2		0.0116471
Salamandridae	Pleurodeles	waltl	APG	PSMB8	AAGhm	2		0.00478588
Salamandridae	Salamandra	salamandra	APG	PSMB8	AAGhm	2		0.0299157
Salamandridae	Triturus	cristatus	APG	PSMB8	AAGhm	2		0.0147176
Salamandridae	Triturus	dobrogicus	APG	PSMB8	AAGhm	2		0.0226257
Salamandridae	Triturus	ivanbureschi	APG	PSMB8	AAGhm	2		0.0323076
Salamandridae	Triturus	karelinii	APG	PSMB8	AAGhm	2		0.0291346
Salamandridae	Triturus	macedonicus	APG	PSMB8	AAGhm	2		0.0428779
Salamandridae	Triturus	marmoratus	APG	PSMB8	AAGhm	2		0.00569604
Salamandridae	Triturus	pygmaeus	APG	PSMB8	AAGhm	2		0.000889951
Ambystomatidae	Ambystoma	texanum	APG	PSMB8	dS	0	0.11088	0.219852
Ambystomatidae	Ambystoma	tigrinum	APG	PSMB8	dS	0	0.189821	0.482957
Cryptobranchidae	Andrias	davidianus	APG	PSMB8	dS	0	0.0630709	0.0656267
Hynobiidae	Hynobius	leechii	APG	PSMB8	dS	0	0.0920163	0.300093
Hynobiidae	Hynobius	retardatus	APG	PSMB8	dS	0	0.0923883	0.255725
Hynobiidae	Hynobius	tokyoensis	APG	PSMB8	dS	0	0.0722113	0.142671
Proteidae	Proteus	anguinus	APG	PSMB8	dS	0	0.0979281	0.205967
Salamandridae	Ichthyosaura	alpestris	APG	PSMB8	dS	0	0.336731	0.561794
Salamandridae	Lissotriton	boscai	APG	PSMB8	dS	0	0.150847	0.204453
Salamandridae	Lissotriton	helveticus	APG	PSMB8	dS	0	0.15045	0.388754
Salamandridae	Lissotriton	italicus	APG	PSMB8	dS	0	0.0564131	0.0837705
Salamandridae	Ommatotriton	nesterovi	APG	PSMB8	dS	0	0.0674575	0.186229
Salamandridae	Ommatotriton	ophryticus	APG	PSMB8	dS	0	0.0266253	0.0831891
Salamandridae	Pleurodeles	waltl	APG	PSMB8	dS	0	0	0
Salamandridae	Salamandra	salamandra	APG	PSMB8	dS	0	0.0815575	0.156752
Salamandridae	Triturus	cristatus	APG	PSMB8	dS	0	0.0459922	0.11157
Salamandridae	Triturus	dobrogicus	APG	PSMB8	dS	0	0.218738	0.305655
Salamandridae	Triturus	ivanbureschi	APG	PSMB8	dS	0	0.00295155	0.033161
Salamandridae	Triturus	karelinii	APG	PSMB8	dS	0	0.0496197	0.083457
Salamandridae	Triturus	macedonicus	APG	PSMB8	dS	0	0.0318581	0.0322537
Salamandridae	Triturus	marmoratus	APG	PSMB8	dS	0	0.00531257	0.00864838
Salamandridae	Triturus	pygmaeus	APG	PSMB8	dS	0	0.0288265	0.0535714
Ambystomatidae	Ambystoma	texanum	APG	PSMB8	dS	1		0.18081
Ambystomatidae	Ambystoma	tigrinum	APG	PSMB8	dS	1		0.356455
Cryptobranchidae	Andrias	davidianus	APG	PSMB8	dS	1		0.063376
Hynobiidae	Hynobius	leechii	APG	PSMB8	dS	1		0.192244
Hynobiidae	Hynobius	retardatus	APG	PSMB8	dS	1		0.176972
Hynobiidae	Hynobius	tokyoensis	APG	PSMB8	dS	1		0.11439
Proteidae	Proteus	anguinus	APG	PSMB8	dS	1		0.169478
Salamandridae	Ichthyosaura	alpestris	APG	PSMB8	dS	1		0.455183
Salamandridae	Lissotriton	boscai	APG	PSMB8	dS	1		0.17341
Salamandridae	Lissotriton	helveticus	APG	PSMB8	dS	1		0.220121
Salamandridae	Lissotriton	italicus	APG	PSMB8	dS	1		0.0618991
Salamandridae	Ommatotriton	nesterovi	APG	PSMB8	dS	1		0.157278
Salamandridae	Ommatotriton	ophryticus	APG	PSMB8	dS	1		0.068918
Salamandridae	Pleurodeles	waltl	APG	PSMB8	dS	1		0
Salamandridae	Salamandra	salamandra	APG	PSMB8	dS	1		0.114959
Salamandridae	Triturus	cristatus	APG	PSMB8	dS	1		0.0719772
Salamandridae	Triturus	dobrogicus	APG	PSMB8	dS	1		0.261925
Salamandridae	Triturus	ivanbureschi	APG	PSMB8	dS	1		0.0179386
Salamandridae	Triturus	karelinii	APG	PSMB8	dS	1		0.066776
Salamandridae	Triturus	macedonicus	APG	PSMB8	dS	1		0.0313009
Salamandridae	Triturus	marmoratus	APG	PSMB8	dS	1		0.00616943
Salamandridae	Triturus	pygmaeus	APG	PSMB8	dS	1		0.0312079
Ambystomatidae	Ambystoma	texanum	APG	PSMB8	dS	2		0.166244
Ambystomatidae	Ambystoma	tigrinum	APG	PSMB8	dS	2		0.280201
Cryptobranchidae	Andrias	davidianus	APG	PSMB8	dS	2		0.0625599
Hynobiidae	Hynobius	leechii	APG	PSMB8	dS	2		0.146314
Hynobiidae	Hynobius	retardatus	APG	PSMB8	dS	2		0.153215
Hynobiidae	Hynobius	tokyoensis	APG	PSMB8	dS	2		0.0995925
Proteidae	Proteus	anguinus	APG	PSMB8	dS	2		0.155543
Salamandridae	Ichthyosaura	alpestris	APG	PSMB8	dS	2		0.408982
Salamandridae	Lissotriton	boscai	APG	PSMB8	dS	2		0.161933
Salamandridae	Lissotriton	helveticus	APG	PSMB8	dS	2		0.176268
Salamandridae	Lissotriton	italicus	APG	PSMB8	dS	2		0.0582742
Salamandridae	Ommatotriton	nesterovi	APG	PSMB8	dS	2		0.147673
Salamandridae	Ommatotriton	ophryticus	APG	PSMB8	dS	2		0.0606786
Salamandridae	Pleurodeles	waltl	APG	PSMB8	dS	2		0
Salamandridae	Salamandra	salamandra	APG	PSMB8	dS	2		0.10196
Salamandridae	Triturus	cristatus	APG	PSMB8	dS	2		0.0671915
Salamandridae	Triturus	dobrogicus	APG	PSMB8	dS	2		0.248802
Salamandridae	Triturus	ivanbureschi	APG	PSMB8	dS	2		0.00904558
Salamandridae	Triturus	karelinii	APG	PSMB8	dS	2		0.0630792
Salamandridae	Triturus	macedonicus	APG	PSMB8	dS	2		0.0302613
Salamandridae	Triturus	marmoratus	APG	PSMB8	dS	2		0.00542183
Salamandridae	Triturus	pygmaeus	APG	PSMB8	dS	2		0.0289627
Ambystomatidae	Ambystoma	texanum	APG	PSMB9	AA	0	0.0304921	0.0860136
Ambystomatidae	Ambystoma	tigrinum	APG	PSMB9	AA	0	0.0235142	0.0581395
Cryptobranchidae	Andrias	davidianus	APG	PSMB9	AA	0	0.0478142	0.0696721
Hynobiidae	Hynobius	leechii	APG	PSMB9	AA	0	0.0335317	0.119048
Hynobiidae	Hynobius	retardatus	APG	PSMB9	AA	0	0.0386246	0.196879
Hynobiidae	Hynobius	tokyoensis	APG	PSMB9	AA	0	0.0210715	0.031746
Plethodontidae	Batrachoseps	attenuatus	APG	PSMB9	AA	0	0.0503983	0.236071
Plethodontidae	Batrachoseps	nigriventris	APG	PSMB9	AA	0	0.0786014	0.292651
Plethodontidae	Desmognathus	fuscus	APG	PSMB9	AA	0	0.052795	0.0672269
Plethodontidae	Eurycea	bislineata	APG	PSMB9	AA	0	0.0373056	0.0782609
Plethodontidae	Karsenia	koreana	APG	PSMB9	AA	0	0.0789916	0.0882353
Plethodontidae	Plethodon	cinereus	APG	PSMB9	AA	0	0.0153623	0.0434783
Proteidae	Proteus	anguinus	APG	PSMB9	AA	0	0.0492733	0.111607
Salamandridae	Ichthyosaura	alpestris	APG	PSMB9	AA	0	0.098317	0.165217
Salamandridae	Lissotriton	boscai	APG	PSMB9	AA	0	0.0914352	0.152778
Salamandridae	Lissotriton	helveticus	APG	PSMB9	AA	0	0.0246	0.06
Salamandridae	Lissotriton	italicus	APG	PSMB9	AA	0	0.0836793	0.128713
Salamandridae	Ommatotriton	nesterovi	APG	PSMB9	AA	0	0.032513	0.120968
Salamandridae	Ommatotriton	ophryticus	APG	PSMB9	AA	0	0.031754	0.0524194
Salamandridae	Pleurodeles	waltl	APG	PSMB9	AA	0	0.00575986	0.00819672
Salamandridae	Salamandra	salamandra	APG	PSMB9	AA	0	0.0122396	0.03125
Salamandridae	Triturus	cristatus	APG	PSMB9	AA	0	0	0
Salamandridae	Triturus	dobrogicus	APG	PSMB9	AA	0	0.0778217	0.116379
Salamandridae	Triturus	ivanbureschi	APG	PSMB9	AA	0	0.00685748	0.0290698
Salamandridae	Triturus	karelinii	APG	PSMB9	AA	0	0.0063253	0.0120482
Salamandridae	Triturus	macedonicus	APG	PSMB9	AA	0	0	0
Salamandridae	Triturus	marmoratus	APG	PSMB9	AA	0	0.0210684	0.027027
Salamandridae	Triturus	pygmaeus	APG	PSMB9	AA	0	0.0167668	0.0405405
Ambystomatidae	Ambystoma	texanum	APG	PSMB9	AA	1		0.0526907
Ambystomatidae	Ambystoma	tigrinum	APG	PSMB9	AA	1		0.0492121
Cryptobranchidae	Andrias	davidianus	APG	PSMB9	AA	1		0.0540042
Hynobiidae	Hynobius	leechii	APG	PSMB9	AA	1		0.0943257
Hynobiidae	Hynobius	retardatus	APG	PSMB9	AA	1		0.116033
Hynobiidae	Hynobius	tokyoensis	APG	PSMB9	AA	1		0.0234155
Plethodontidae	Batrachoseps	attenuatus	APG	PSMB9	AA	1		0.166949
Plethodontidae	Batrachoseps	nigriventris	APG	PSMB9	AA	1		0.178583
Plethodontidae	Desmognathus	fuscus	APG	PSMB9	AA	1		0.0616582
Plethodontidae	Eurycea	bislineata	APG	PSMB9	AA	1		0.0568346
Plethodontidae	Karsenia	koreana	APG	PSMB9	AA	1		0.0795102
Plethodontidae	Plethodon	cinereus	APG	PSMB9	AA	1		0.0250165
Proteidae	Proteus	anguinus	APG	PSMB9	AA	1		0.0732849
Salamandridae	Ichthyosaura	alpestris	APG	PSMB9	AA	1		0.143889
Salamandridae	Lissotriton	boscai	APG	PSMB9	AA	1		0.1163
Salamandridae	Lissotriton	helveticus	APG	PSMB9	AA	1		0.0437171
Salamandridae	Lissotriton	italicus	APG	PSMB9	AA	1		0.0910637
Salamandridae	Ommatotriton	nesterovi	APG	PSMB9	AA	1		0.0964938
Salamandridae	Ommatotriton	ophryticus	APG	PSMB9	AA	1		0.0454008
Salamandridae	Pleurodeles	waltl	APG	PSMB9	AA	1		0.00761664
Salamandridae	Salamandra	salamandra	APG	PSMB9	AA	1		0.0212269
Salamandridae	Triturus	cristatus	APG	PSMB9	AA	1		0
Salamandridae	Triturus	dobrogicus	APG	PSMB9	AA	1		0.100864
Salamandridae	Triturus	ivanbureschi	APG	PSMB9	AA	1		0.00873502
Salamandridae	Triturus	karelinii	APG	PSMB9	AA	1		0.00677117
Salamandridae	Triturus	macedonicus	APG	PSMB9	AA	1		0
Salamandridae	Triturus	marmoratus	APG	PSMB9	AA	1		0.0228106
Salamandridae	Triturus	pygmaeus	APG	PSMB9	AA	1		0.0203694
Ambystomatidae	Ambystoma	texanum	APG	PSMB9	AA	2		0.0470822
Ambystomatidae	Ambystoma	tigrinum	APG	PSMB9	AA	2		0.0445071
Cryptobranchidae	Andrias	davidianus	APG	PSMB9	AA	2		0.0500178
Hynobiidae	Hynobius	leechii	APG	PSMB9	AA	2		0.0864214
Hynobiidae	Hynobius	retardatus	APG	PSMB9	AA	2		0.095723
Hynobiidae	Hynobius	tokyoensis	APG	PSMB9	AA	2		0.0224282
Plethodontidae	Batrachoseps	attenuatus	APG	PSMB9	AA	2		0.147981
Plethodontidae	Batrachoseps	nigriventris	APG	PSMB9	AA	2		0.139331
Plethodontidae	Desmognathus	fuscus	APG	PSMB9	AA	2		0.0579863
Plethodontidae	Eurycea	bislineata	APG	PSMB9	AA	2		0.0498668
Plethodontidae	Karsenia	koreana	APG	PSMB9	AA	2		0.0748174
Plethodontidae	Plethodon	cinereus	APG	PSMB9	AA	2		0.0220541
Proteidae	Proteus	anguinus	APG	PSMB9	AA	2		0.0691997
Salamandridae	Ichthyosaura	alpestris	APG	PSMB9	AA	2		0.132427
Salamandridae	Lissotriton	boscai	APG	PSMB9	AA	2		0.103466
Salamandridae	Lissotriton	helveticus	APG	PSMB9	AA	2		0.0417819
Salamandridae	Lissotriton	italicus	APG	PSMB9	AA	2		0.0842624
Salamandridae	Ommatotriton	nesterovi	APG	PSMB9	AA	2		0.0901445
Salamandridae	Ommatotriton	ophryticus	APG	PSMB9	AA	2		0.0420545
Salamandridae	Pleurodeles	waltl	APG	PSMB9	AA	2		0.00717017
Salamandridae	Salamandra	salamandra	APG	PSMB9	AA	2		0.0196537
Salamandridae	Triturus	cristatus	APG	PSMB9	AA	2		0
Salamandridae	Triturus	dobrogicus	APG	PSMB9	AA	2		0.0939983
Salamandridae	Triturus	ivanbureschi	APG	PSMB9	AA	2		0.00693385
Salamandridae	Triturus	karelinii	APG	PSMB9	AA	2		0.00633282
Salamandridae	Triturus	macedonicus	APG	PSMB9	AA	2		0
Salamandridae	Triturus	marmoratus	APG	PSMB9	AA	2		0.0221571
Salamandridae	Triturus	pygmaeus	APG	PSMB9	AA	2		0.0187999
Ambystomatidae	Ambystoma	texanum	APG	PSMB9	AAGhm	0	0.0162115	0.0496979
Ambystomatidae	Ambystoma	tigrinum	APG	PSMB9	AAGhm	0	0.0204522	0.043876
Cryptobranchidae	Andrias	davidianus	APG	PSMB9	AAGhm	0	0.0355328	0.0427869
Hynobiidae	Hynobius	leechii	APG	PSMB9	AAGhm	0	0.0166627	0.0705556
Hynobiidae	Hynobius	retardatus	APG	PSMB9	AAGhm	0	0.0292598	0.144455
Hynobiidae	Hynobius	tokyoensis	APG	PSMB9	AAGhm	0	0.00692039	0.0115873
Plethodontidae	Batrachoseps	attenuatus	APG	PSMB9	AAGhm	0	0.0242293	0.156056
Plethodontidae	Batrachoseps	nigriventris	APG	PSMB9	AAGhm	0	0.048375	0.179698
Plethodontidae	Desmognathus	fuscus	APG	PSMB9	AAGhm	0	0.0251187	0.032605
Plethodontidae	Eurycea	bislineata	APG	PSMB9	AAGhm	0	0.0211418	0.0451739
Plethodontidae	Karsenia	koreana	APG	PSMB9	AAGhm	0	0.0568105	0.0654995
Plethodontidae	Plethodon	cinereus	APG	PSMB9	AAGhm	0	0.00868551	0.0282609
Proteidae	Proteus	anguinus	APG	PSMB9	AAGhm	0	0.0361726	0.0957589
Salamandridae	Ichthyosaura	alpestris	APG	PSMB9	AAGhm	0	0.0666564	0.1045
Salamandridae	Lissotriton	boscai	APG	PSMB9	AAGhm	0	0.0509329	0.0899074
Salamandridae	Lissotriton	helveticus	APG	PSMB9	AAGhm	0	0.007753	0.02016
Salamandridae	Lissotriton	italicus	APG	PSMB9	AAGhm	0	0.0724896	0.101287
Salamandridae	Ommatotriton	nesterovi	APG	PSMB9	AAGhm	0	0.0230386	0.0854637
Salamandridae	Ommatotriton	ophryticus	APG	PSMB9	AAGhm	0	0.0171976	0.0291532
Salamandridae	Pleurodeles	waltl	APG	PSMB9	AAGhm	0	0.00334072	0.0047541
Salamandridae	Salamandra	salamandra	APG	PSMB9	AAGhm	0	0.00638672	0.0166406
Salamandridae	Triturus	cristatus	APG	PSMB9	AAGhm	0	0	0
Salamandridae	Triturus	dobrogicus	APG	PSMB9	AAGhm	0	0.0503378	0.0747845
Salamandridae	Triturus	ivanbureschi	APG	PSMB9	AAGhm	0	0.00159213	0.0156395
Salamandridae	Triturus	karelinii	APG	PSMB9	AAGhm	0	0.00910843	0.0173494
Salamandridae	Triturus	macedonicus	APG	PSMB9	AAGhm	0	0	0
Salamandridae	Triturus	marmoratus	APG	PSMB9	AAGhm	0	0.0154836	0.0179279
Salamandridae	Triturus	pygmaeus	APG	PSMB9	AAGhm	0	0.0185836	0.0361261
Ambystomatidae	Ambystoma	texanum	APG	PSMB9	AAGhm	1		0.0311512
Ambystomatidae	Ambystoma	tigrinum	APG	PSMB9	AAGhm	1		0.0374153
Cryptobranchidae	Andrias	davidianus	APG	PSMB9	AAGhm	1		0.0378276
Hynobiidae	Hynobius	leechii	APG	PSMB9	AAGhm	1		0.0595444
Hynobiidae	Hynobius	retardatus	APG	PSMB9	AAGhm	1		0.0803941
Hynobiidae	Hynobius	tokyoensis	APG	PSMB9	AAGhm	1		0.00763684
Plethodontidae	Batrachoseps	attenuatus	APG	PSMB9	AAGhm	1		0.109497
Plethodontidae	Batrachoseps	nigriventris	APG	PSMB9	AAGhm	1		0.117824
Plethodontidae	Desmognathus	fuscus	APG	PSMB9	AAGhm	1		0.0295891
Plethodontidae	Eurycea	bislineata	APG	PSMB9	AAGhm	1		0.0312646
Plethodontidae	Karsenia	koreana	APG	PSMB9	AAGhm	1		0.0590173
Plethodontidae	Plethodon	cinereus	APG	PSMB9	AAGhm	1		0.0135833
Proteidae	Proteus	anguinus	APG	PSMB9	AAGhm	1		0.0602646
Salamandridae	Ichthyosaura	alpestris	APG	PSMB9	AAGhm	1		0.0944002
Salamandridae	Lissotriton	boscai	APG	PSMB9	AAGhm	1		0.0664494
Salamandridae	Lissotriton	helveticus	APG	PSMB9	AAGhm	1		0.0172182
Salamandridae	Lissotriton	italicus	APG	PSMB9	AAGhm	1		0.0763256
Salamandridae	Ommatotriton	nesterovi	APG	PSMB9	AAGhm	1		0.0656447
Salamandridae	Ommatotriton	ophryticus	APG	PSMB9	AAGhm	1		0.0247231
Salamandridae	Pleurodeles	waltl	APG	PSMB9	AAGhm	1		0.00441765
Salamandridae	Salamandra	salamandra	APG	PSMB9	AAGhm	1		0.00974248
Salamandridae	Triturus	cristatus	APG	PSMB9	AAGhm	1		0
Salamandridae	Triturus	dobrogicus	APG	PSMB9	AAGhm	1		0.0641472
Salamandridae	Triturus	ivanbureschi	APG	PSMB9	AAGhm	1		0.00325022
Salamandridae	Triturus	karelinii	APG	PSMB9	AAGhm	1		0.00975049
Salamandridae	Triturus	macedonicus	APG	PSMB9	AAGhm	1		0
Salamandridae	Triturus	marmoratus	APG	PSMB9	AAGhm	1		0.0167865
Salamandridae	Triturus	pygmaeus	APG	PSMB9	AAGhm	1		0.02196
Ambystomatidae	Ambystoma	texanum	APG	PSMB9	AAGhm	2		0.0288213
Ambystomatidae	Ambystoma	tigrinum	APG	PSMB9	AAGhm	2		0.0339749
Cryptobranchidae	Andrias	davidianus	APG	PSMB9	AAGhm	2		0.0362561
Hynobiidae	Hynobius	leechii	APG	PSMB9	AAGhm	2		0.0550505
Hynobiidae	Hynobius	retardatus	APG	PSMB9	AAGhm	2		0.0670215
Hynobiidae	Hynobius	tokyoensis	APG	PSMB9	AAGhm	2		0.00726384
Plethodontidae	Batrachoseps	attenuatus	APG	PSMB9	AAGhm	2		0.0929849
Plethodontidae	Batrachoseps	nigriventris	APG	PSMB9	AAGhm	2		0.0936359
Plethodontidae	Desmognathus	fuscus	APG	PSMB9	AAGhm	2		0.0276688
Plethodontidae	Eurycea	bislineata	APG	PSMB9	AAGhm	2		0.0282479
Plethodontidae	Karsenia	koreana	APG	PSMB9	AAGhm	2		0.0565872
Plethodontidae	Plethodon	cinereus	APG	PSMB9	AAGhm	2		0.0113867
Proteidae	Proteus	anguinus	APG	PSMB9	AAGhm	2		0.0563058
Salamandridae	Ichthyosaura	alpestris	APG	PSMB9	AAGhm	2		0.0866339
Salamandridae	Lissotriton	boscai	APG	PSMB9	AAGhm	2		0.0567308
Salamandridae	Lissotriton	helveticus	APG	PSMB9	AAGhm	2		0.0168137
Salamandridae	Lissotriton	italicus	APG	PSMB9	AAGhm	2		0.0730746
Salamandridae	Ommatotriton	nesterovi	APG	PSMB9	AAGhm	2		0.0603831
Salamandridae	Ommatotriton	ophryticus	APG	PSMB9	AAGhm	2		0.0227648
Salamandridae	Pleurodeles	waltl	APG	PSMB9	AAGhm	2		0.0041587
Salamandridae	Salamandra	salamandra	APG	PSMB9	AAGhm	2		0.00881065
Salamandridae	Triturus	cristatus	APG	PSMB9	AAGhm	2		0
Salamandridae	Triturus	dobrogicus	APG	PSMB9	AAGhm	2		0.0598163
Salamandridae	Triturus	ivanbureschi	APG	PSMB9	AAGhm	2		0.00170334
Salamandridae	Triturus	karelinii	APG	PSMB9	AAGhm	2		0.00911926
Salamandridae	Triturus	macedonicus	APG	PSMB9	AAGhm	2		0
Salamandridae	Triturus	marmoratus	APG	PSMB9	AAGhm	2		0.0164425
Salamandridae	Triturus	pygmaeus	APG	PSMB9	AAGhm	2		0.0209969
Ambystomatidae	Ambystoma	texanum	APG	PSMB9	dS	0	0.067671	0.217452
Ambystomatidae	Ambystoma	tigrinum	APG	PSMB9	dS	0	0.0378359	0.119238
Cryptobranchidae	Andrias	davidianus	APG	PSMB9	dS	0	0.0339743	0.0609337
Hynobiidae	Hynobius	leechii	APG	PSMB9	dS	0	0.164825	0.327786
Hynobiidae	Hynobius	retardatus	APG	PSMB9	dS	0	0.236818	0.488522
Hynobiidae	Hynobius	tokyoensis	APG	PSMB9	dS	0	0.159855	0.284842
Plethodontidae	Batrachoseps	attenuatus	APG	PSMB9	dS	0	0.162011	0.492049
Plethodontidae	Batrachoseps	nigriventris	APG	PSMB9	dS	0	0.19747	0.604503
Plethodontidae	Desmognathus	fuscus	APG	PSMB9	dS	0	0.113247	0.14008
Plethodontidae	Eurycea	bislineata	APG	PSMB9	dS	0	0.113941	0.258708
Plethodontidae	Karsenia	koreana	APG	PSMB9	dS	0	0.0952122	0.103079
Plethodontidae	Plethodon	cinereus	APG	PSMB9	dS	0	0.0478537	0.119777
Proteidae	Proteus	anguinus	APG	PSMB9	dS	0	0.161571	0.348063
Salamandridae	Ichthyosaura	alpestris	APG	PSMB9	dS	0	0.187828	0.371336
Salamandridae	Lissotriton	boscai	APG	PSMB9	dS	0	0.256865	0.47986
Salamandridae	Lissotriton	helveticus	APG	PSMB9	dS	0	0.230002	0.43103
Salamandridae	Lissotriton	italicus	APG	PSMB9	dS	0	0.215377	0.29122
Salamandridae	Ommatotriton	nesterovi	APG	PSMB9	dS	0	0.0808614	0.199545
Salamandridae	Ommatotriton	ophryticus	APG	PSMB9	dS	0	0.0925587	0.220332
Salamandridae	Pleurodeles	waltl	APG	PSMB9	dS	0	0.00579969	0.0104677
Salamandridae	Salamandra	salamandra	APG	PSMB9	dS	0	0.120899	0.222748
Salamandridae	Triturus	cristatus	APG	PSMB9	dS	0	0.00429834	0.00837626
Salamandridae	Triturus	dobrogicus	APG	PSMB9	dS	0	0.259598	0.384448
Salamandridae	Triturus	ivanbureschi	APG	PSMB9	dS	0	0.0743698	0.116017
Salamandridae	Triturus	karelinii	APG	PSMB9	dS	0	0.00717131	0.0129766
Salamandridae	Triturus	macedonicus	APG	PSMB9	dS	0	0.0095891	0.0095891
Salamandridae	Triturus	marmoratus	APG	PSMB9	dS	0	0.0744296	0.139758
Salamandridae	Triturus	pygmaeus	APG	PSMB9	dS	0	0.0962495	0.141734
Ambystomatidae	Ambystoma	texanum	APG	PSMB9	dS	1		0.135878
Ambystomatidae	Ambystoma	tigrinum	APG	PSMB9	dS	1		0.0953723
Cryptobranchidae	Andrias	davidianus	APG	PSMB9	dS	1		0.0528901
Hynobiidae	Hynobius	leechii	APG	PSMB9	dS	1		0.237789
Hynobiidae	Hynobius	retardatus	APG	PSMB9	dS	1		0.298663
Hynobiidae	Hynobius	tokyoensis	APG	PSMB9	dS	1		0.21539
Plethodontidae	Batrachoseps	attenuatus	APG	PSMB9	dS	1		0.371368
Plethodontidae	Batrachoseps	nigriventris	APG	PSMB9	dS	1		0.396203
Plethodontidae	Desmognathus	fuscus	APG	PSMB9	dS	1		0.134254
Plethodontidae	Eurycea	bislineata	APG	PSMB9	dS	1		0.181977
Plethodontidae	Karsenia	koreana	APG	PSMB9	dS	1		0.102987
Plethodontidae	Plethodon	cinereus	APG	PSMB9	dS	1		0.0856263
Proteidae	Proteus	anguinus	APG	PSMB9	dS	1		0.242357
Salamandridae	Ichthyosaura	alpestris	APG	PSMB9	dS	1		0.32832
Salamandridae	Lissotriton	boscai	APG	PSMB9	dS	1		0.381209
Salamandridae	Lissotriton	helveticus	APG	PSMB9	dS	1		0.328068
Salamandridae	Lissotriton	italicus	APG	PSMB9	dS	1		0.275118
Salamandridae	Ommatotriton	nesterovi	APG	PSMB9	dS	1		0.173768
Salamandridae	Ommatotriton	ophryticus	APG	PSMB9	dS	1		0.192728
Salamandridae	Pleurodeles	waltl	APG	PSMB9	dS	1		0.00645874
Salamandridae	Salamandra	salamandra	APG	PSMB9	dS	1		0.16327
Salamandridae	Triturus	cristatus	APG	PSMB9	dS	1		0.00449205
Salamandridae	Triturus	dobrogicus	APG	PSMB9	dS	1		0.327746
Salamandridae	Triturus	ivanbureschi	APG	PSMB9	dS	1		0.0882143
Salamandridae	Triturus	karelinii	APG	PSMB9	dS	1		0.00797408
Salamandridae	Triturus	macedonicus	APG	PSMB9	dS	1		0.0095891
Salamandridae	Triturus	marmoratus	APG	PSMB9	dS	1		0.0840551
Salamandridae	Triturus	pygmaeus	APG	PSMB9	dS	1		0.10486
Ambystomatidae	Ambystoma	texanum	APG	PSMB9	dS	2		0.118327
Ambystomatidae	Ambystoma	tigrinum	APG	PSMB9	dS	2		0.0852805
Cryptobranchidae	Andrias	davidianus	APG	PSMB9	dS	2		0.0508413
Hynobiidae	Hynobius	leechii	APG	PSMB9	dS	2		0.198267
Hynobiidae	Hynobius	retardatus	APG	PSMB9	dS	2		0.253433
Hynobiidae	Hynobius	tokyoensis	APG	PSMB9	dS	2		0.190802
Plethodontidae	Batrachoseps	attenuatus	APG	PSMB9	dS	2		0.308936
Plethodontidae	Batrachoseps	nigriventris	APG	PSMB9	dS	2		0.314352
Plethodontidae	Desmognathus	fuscus	APG	PSMB9	dS	2		0.130495
Plethodontidae	Eurycea	bislineata	APG	PSMB9	dS	2		0.155242
Plethodontidae	Karsenia	koreana	APG	PSMB9	dS	2		0.102876
Plethodontidae	Plethodon	cinereus	APG	PSMB9	dS	2		0.0776586
Proteidae	Proteus	anguinus	APG	PSMB9	dS	2		0.209809
Salamandridae	Ichthyosaura	alpestris	APG	PSMB9	dS	2		0.297393
Salamandridae	Lissotriton	boscai	APG	PSMB9	dS	2		0.336192
Salamandridae	Lissotriton	helveticus	APG	PSMB9	dS	2		0.279579
Salamandridae	Lissotriton	italicus	APG	PSMB9	dS	2		0.267926
Salamandridae	Ommatotriton	nesterovi	APG	PSMB9	dS	2		0.159847
Salamandridae	Ommatotriton	ophryticus	APG	PSMB9	dS	2		0.174426
Salamandridae	Pleurodeles	waltl	APG	PSMB9	dS	2		0.00583008
Salamandridae	Salamandra	salamandra	APG	PSMB9	dS	2		0.150474
Salamandridae	Triturus	cristatus	APG	PSMB9	dS	2		0.00429979
Salamandridae	Triturus	dobrogicus	APG	PSMB9	dS	2		0.307828
Salamandridae	Triturus	ivanbureschi	APG	PSMB9	dS	2		0.086069
Salamandridae	Triturus	karelinii	APG	PSMB9	dS	2		0.00720703
Salamandridae	Triturus	macedonicus	APG	PSMB9	dS	2		0.0095891
Salamandridae	Triturus	marmoratus	APG	PSMB9	dS	2		0.0796969
Salamandridae	Triturus	pygmaeus	APG	PSMB9	dS	2		0.0994065
Ambystomatidae	Ambystoma	texanum	APG	PSMBs	AA	0	0.0372507	0.0962855
Ambystomatidae	Ambystoma	tigrinum	APG	PSMBs	AA	0	0.033425	0.118111
Cryptobranchidae	Andrias	davidianus	APG	PSMBs	AA	0	0.0370973	0.0574349
Hynobiidae	Hynobius	leechii	APG	PSMBs	AA	0	0.0551411	0.154856
Hynobiidae	Hynobius	retardatus	APG	PSMBs	AA	0	0.0373598	0.155911
Hynobiidae	Hynobius	tokyoensis	APG	PSMBs	AA	0	0.0357213	0.0647126
Plethodontidae	Batrachoseps	attenuatus	APG	PSMBs	AA	0	0.0503983	0.236071
Plethodontidae	Batrachoseps	nigriventris	APG	PSMBs	AA	0	0.0786014	0.292651
Plethodontidae	Desmognathus	fuscus	APG	PSMBs	AA	0	0.052795	0.0672269
Plethodontidae	Eurycea	bislineata	APG	PSMBs	AA	0	0.0373056	0.0782609
Plethodontidae	Karsenia	koreana	APG	PSMBs	AA	0	0.0789916	0.0882353
Plethodontidae	Plethodon	cinereus	APG	PSMBs	AA	0	0.0153623	0.0434783
Proteidae	Proteus	anguinus	APG	PSMBs	AA	0	0.0494091	0.124778
Salamandridae	Ichthyosaura	alpestris	APG	PSMBs	AA	0	0.100847	0.199916
Salamandridae	Lissotriton	boscai	APG	PSMBs	AA	0	0.082548	0.165675
Salamandridae	Lissotriton	helveticus	APG	PSMBs	AA	0	0.0388126	0.0910236
Salamandridae	Lissotriton	italicus	APG	PSMBs	AA	0	0.0556542	0.0873828
Salamandridae	Ommatotriton	nesterovi	APG	PSMBs	AA	0	0.0241282	0.0850503
Salamandridae	Ommatotriton	ophryticus	APG	PSMBs	AA	0	0.0235134	0.0392155
Salamandridae	Pleurodeles	waltl	APG	PSMBs	AA	0	0.00731405	0.0142335
Salamandridae	Salamandra	salamandra	APG	PSMBs	AA	0	0.0257038	0.0532756
Salamandridae	Triturus	cristatus	APG	PSMBs	AA	0	0.0245291	0.0424107
Salamandridae	Triturus	dobrogicus	APG	PSMBs	AA	0	0.0601802	0.0932215
Salamandridae	Triturus	ivanbureschi	APG	PSMBs	AA	0	0.014318	0.0385733
Salamandridae	Triturus	karelinii	APG	PSMBs	AA	0	0.0205417	0.0463968
Salamandridae	Triturus	macedonicus	APG	PSMBs	AA	0	0.0265685	0.0450212
Salamandridae	Triturus	marmoratus	APG	PSMBs	AA	0	0.0128116	0.0179383
Salamandridae	Triturus	pygmaeus	APG	PSMBs	AA	0	0.0173757	0.0336631
Ambystomatidae	Ambystoma	texanum	APG	PSMBs	AA	1		0.0701221
Ambystomatidae	Ambystoma	tigrinum	APG	PSMBs	AA	1		0.0974307
Cryptobranchidae	Andrias	davidianus	APG	PSMBs	AA	1		0.0462911
Hynobiidae	Hynobius	leechii	APG	PSMBs	AA	1		0.117614
Hynobiidae	Hynobius	retardatus	APG	PSMBs	AA	1		0.099316
Hynobiidae	Hynobius	tokyoensis	APG	PSMBs	AA	1		0.0470385
Plethodontidae	Batrachoseps	attenuatus	APG	PSMBs	AA	1		0.166949
Plethodontidae	Batrachoseps	nigriventris	APG	PSMBs	AA	1		0.178583
Plethodontidae	Desmognathus	fuscus	APG	PSMBs	AA	1		0.0616582
Plethodontidae	Eurycea	bislineata	APG	PSMBs	AA	1		0.0568346
Plethodontidae	Karsenia	koreana	APG	PSMBs	AA	1		0.0795102
Plethodontidae	Plethodon	cinereus	APG	PSMBs	AA	1		0.0250165
Proteidae	Proteus	anguinus	APG	PSMBs	AA	1		0.0758082
Salamandridae	Ichthyosaura	alpestris	APG	PSMBs	AA	1		0.145122
Salamandridae	Lissotriton	boscai	APG	PSMBs	AA	1		0.113621
Salamandridae	Lissotriton	helveticus	APG	PSMBs	AA	1		0.0593701
Salamandridae	Lissotriton	italicus	APG	PSMBs	AA	1		0.062152
Salamandridae	Ommatotriton	nesterovi	APG	PSMBs	AA	1		0.063875
Salamandridae	Ommatotriton	ophryticus	APG	PSMBs	AA	1		0.032721
Salamandridae	Pleurodeles	waltl	APG	PSMBs	AA	1		0.00940376
Salamandridae	Salamandra	salamandra	APG	PSMBs	AA	1		0.0384754
Salamandridae	Triturus	cristatus	APG	PSMBs	AA	1		0.0265846
Salamandridae	Triturus	dobrogicus	APG	PSMBs	AA	1		0.0753191
Salamandridae	Triturus	ivanbureschi	APG	PSMBs	AA	1		0.0221161
Salamandridae	Triturus	karelinii	APG	PSMBs	AA	1		0.0305718
Salamandridae	Triturus	macedonicus	APG	PSMBs	AA	1		0.0324864
Salamandridae	Triturus	marmoratus	APG	PSMBs	AA	1		0.013794
Salamandridae	Triturus	pygmaeus	APG	PSMBs	AA	1		0.0219156
Ambystomatidae	Ambystoma	texanum	APG	PSMBs	AA	2		0.0644661
Ambystomatidae	Ambystoma	tigrinum	APG	PSMBs	AA	2		0.0887801
Cryptobranchidae	Andrias	davidianus	APG	PSMBs	AA	2		0.0435584
Hynobiidae	Hynobius	leechii	APG	PSMBs	AA	2		0.105857
Hynobiidae	Hynobius	retardatus	APG	PSMBs	AA	2		0.0847355
Hynobiidae	Hynobius	tokyoensis	APG	PSMBs	AA	2		0.0430843
Plethodontidae	Batrachoseps	attenuatus	APG	PSMBs	AA	2		0.147981
Plethodontidae	Batrachoseps	nigriventris	APG	PSMBs	AA	2		0.139331
Plethodontidae	Desmognathus	fuscus	APG	PSMBs	AA	2		0.0579863
Plethodontidae	Eurycea	bislineata	APG	PSMBs	AA	2		0.0498668
Plethodontidae	Karsenia	koreana	APG	PSMBs	AA	2		0.0748174
Plethodontidae	Plethodon	cinereus	APG	PSMBs	AA	2		0.0220541
Proteidae	Proteus	anguinus	APG	PSMBs	AA	2		0.0701276
Salamandridae	Ichthyosaura	alpestris	APG	PSMBs	AA	2		0.126791
Salamandridae	Lissotriton	boscai	APG	PSMBs	AA	2		0.094343
Salamandridae	Lissotriton	helveticus	APG	PSMBs	AA	2		0.0551638
Salamandridae	Lissotriton	italicus	APG	PSMBs	AA	2		0.05741
Salamandridae	Ommatotriton	nesterovi	APG	PSMBs	AA	2		0.0587137
Salamandridae	Ommatotriton	ophryticus	APG	PSMBs	AA	2		0.0300746
Salamandridae	Pleurodeles	waltl	APG	PSMBs	AA	2		0.00886422
Salamandridae	Salamandra	salamandra	APG	PSMBs	AA	2		0.0353829
Salamandridae	Triturus	cristatus	APG	PSMBs	AA	2		0.0239266
Salamandridae	Triturus	dobrogicus	APG	PSMBs	AA	2		0.070545
Salamandridae	Triturus	ivanbureschi	APG	PSMBs	AA	2		0.0187519
Salamandridae	Triturus	karelinii	APG	PSMBs	AA	2		0.0275712
Salamandridae	Triturus	macedonicus	APG	PSMBs	AA	2		0.0291108
Salamandridae	Triturus	marmoratus	APG	PSMBs	AA	2		0.013357
Salamandridae	Triturus	pygmaeus	APG	PSMBs	AA	2		0.0206241
Ambystomatidae	Ambystoma	texanum	APG	PSMBs	AAGhm	0	0.0208394	0.0644391
Ambystomatidae	Ambystoma	tigrinum	APG	PSMBs	AAGhm	0	0.0275034	0.0910818
Cryptobranchidae	Andrias	davidianus	APG	PSMBs	AAGhm	0	0.0243652	0.0323256
Hynobiidae	Hynobius	leechii	APG	PSMBs	AAGhm	0	0.0321474	0.0966538
Hynobiidae	Hynobius	retardatus	APG	PSMBs	AAGhm	0	0.0269302	0.109469
Hynobiidae	Hynobius	tokyoensis	APG	PSMBs	AAGhm	0	0.020498	0.0385755
Plethodontidae	Batrachoseps	attenuatus	APG	PSMBs	AAGhm	0	0.0242293	0.156056
Plethodontidae	Batrachoseps	nigriventris	APG	PSMBs	AAGhm	0	0.048375	0.179698
Plethodontidae	Desmognathus	fuscus	APG	PSMBs	AAGhm	0	0.0251187	0.032605
Plethodontidae	Eurycea	bislineata	APG	PSMBs	AAGhm	0	0.0211418	0.0451739
Plethodontidae	Karsenia	koreana	APG	PSMBs	AAGhm	0	0.0568105	0.0654995
Plethodontidae	Plethodon	cinereus	APG	PSMBs	AAGhm	0	0.00868551	0.0282609
Proteidae	Proteus	anguinus	APG	PSMBs	AAGhm	0	0.0348434	0.0931614
Salamandridae	Ichthyosaura	alpestris	APG	PSMBs	AAGhm	0	0.0618062	0.110849
Salamandridae	Lissotriton	boscai	APG	PSMBs	AAGhm	0	0.048577	0.108263
Salamandridae	Lissotriton	helveticus	APG	PSMBs	AAGhm	0	0.016536	0.0417729
Salamandridae	Lissotriton	italicus	APG	PSMBs	AAGhm	0	0.0436791	0.0616633
Salamandridae	Ommatotriton	nesterovi	APG	PSMBs	AAGhm	0	0.0187472	0.0625295
Salamandridae	Ommatotriton	ophryticus	APG	PSMBs	AAGhm	0	0.0135307	0.0237818
Salamandridae	Pleurodeles	waltl	APG	PSMBs	AAGhm	0	0.00388658	0.00862705
Salamandridae	Salamandra	salamandra	APG	PSMBs	AAGhm	0	0.0147636	0.0304137
Salamandridae	Triturus	cristatus	APG	PSMBs	AAGhm	0	0.00693585	0.0188825
Salamandridae	Triturus	dobrogicus	APG	PSMBs	AAGhm	0	0.0355232	0.0576152
Salamandridae	Triturus	ivanbureschi	APG	PSMBs	AAGhm	0	0.0119421	0.0313294
Salamandridae	Triturus	karelinii	APG	PSMBs	AAGhm	0	0.0140545	0.0326499
Salamandridae	Triturus	macedonicus	APG	PSMBs	AAGhm	0	0.0178045	0.0332733
Salamandridae	Triturus	marmoratus	APG	PSMBs	AAGhm	0	0.0105886	0.0144949
Salamandridae	Triturus	pygmaeus	APG	PSMBs	AAGhm	0	0.00954689	0.0185095
Ambystomatidae	Ambystoma	texanum	APG	PSMBs	AAGhm	1		0.0438122
Ambystomatidae	Ambystoma	tigrinum	APG	PSMBs	AAGhm	1		0.079321
Cryptobranchidae	Andrias	davidianus	APG	PSMBs	AAGhm	1		0.0285647
Hynobiidae	Hynobius	leechii	APG	PSMBs	AAGhm	1		0.0789005
Hynobiidae	Hynobius	retardatus	APG	PSMBs	AAGhm	1		0.0676399
Hynobiidae	Hynobius	tokyoensis	APG	PSMBs	AAGhm	1		0.0286423
Plethodontidae	Batrachoseps	attenuatus	APG	PSMBs	AAGhm	1		0.109497
Plethodontidae	Batrachoseps	nigriventris	APG	PSMBs	AAGhm	1		0.117824
Plethodontidae	Desmognathus	fuscus	APG	PSMBs	AAGhm	1		0.0295891
Plethodontidae	Eurycea	bislineata	APG	PSMBs	AAGhm	1		0.0312646
Plethodontidae	Karsenia	koreana	APG	PSMBs	AAGhm	1		0.0590173
Plethodontidae	Plethodon	cinereus	APG	PSMBs	AAGhm	1		0.0135833
Proteidae	Proteus	anguinus	APG	PSMBs	AAGhm	1		0.0572396
Salamandridae	Ichthyosaura	alpestris	APG	PSMBs	AAGhm	1		0.0865571
Salamandridae	Lissotriton	boscai	APG	PSMBs	AAGhm	1		0.0732935
Salamandridae	Lissotriton	helveticus	APG	PSMBs	AAGhm	1		0.0257777
Salamandridae	Lissotriton	italicus	APG	PSMBs	AAGhm	1		0.0466208
Salamandridae	Ommatotriton	nesterovi	APG	PSMBs	AAGhm	1		0.0453521
Salamandridae	Ommatotriton	ophryticus	APG	PSMBs	AAGhm	1		0.0188912
Salamandridae	Pleurodeles	waltl	APG	PSMBs	AAGhm	1		0.00487287
Salamandridae	Salamandra	salamandra	APG	PSMBs	AAGhm	1		0.0210492
Salamandridae	Triturus	cristatus	APG	PSMBs	AAGhm	1		0.00983303
Salamandridae	Triturus	dobrogicus	APG	PSMBs	AAGhm	1		0.0449156
Salamandridae	Triturus	ivanbureschi	APG	PSMBs	AAGhm	1		0.0198323
Salamandridae	Triturus	karelinii	APG	PSMBs	AAGhm	1		0.0209906
Salamandridae	Triturus	macedonicus	APG	PSMBs	AAGhm	1		0.024302
Salamandridae	Triturus	marmoratus	APG	PSMBs	AAGhm	1		0.0113791
Salamandridae	Triturus	pygmaeus	APG	PSMBs	AAGhm	1		0.0114257
Ambystomatidae	Ambystoma	texanum	APG	PSMBs	AAGhm	2		0.0391942
Ambystomatidae	Ambystoma	tigrinum	APG	PSMBs	AAGhm	2		0.0732353
Cryptobranchidae	Andrias	davidianus	APG	PSMBs	AAGhm	2		0.0275364
Hynobiidae	Hynobius	leechii	APG	PSMBs	AAGhm	2		0.0709087
Hynobiidae	Hynobius	retardatus	APG	PSMBs	AAGhm	2		0.0581764
Hynobiidae	Hynobius	tokyoensis	APG	PSMBs	AAGhm	2		0.0260256
Plethodontidae	Batrachoseps	attenuatus	APG	PSMBs	AAGhm	2		0.0929849
Plethodontidae	Batrachoseps	nigriventris	APG	PSMBs	AAGhm	2		0.0936359
Plethodontidae	Desmognathus	fuscus	APG	PSMBs	AAGhm	2		0.0276688
Plethodontidae	Eurycea	bislineata	APG	PSMBs	AAGhm	2		0.0282479
Plethodontidae	Karsenia	koreana	APG	PSMBs	AAGhm	2		0.0565872
Plethodontidae	Plethodon	cinereus	APG	PSMBs	AAGhm	2		0.0113867
Proteidae	Proteus	anguinus	APG	PSMBs	AAGhm	2		0.0534755
Salamandridae	Ichthyosaura	alpestris	APG	PSMBs	AAGhm	2		0.0784463
Salamandridae	Lissotriton	boscai	APG	PSMBs	AAGhm	2		0.0569859
Salamandridae	Lissotriton	helveticus	APG	PSMBs	AAGhm	2		0.0237198
Salamandridae	Lissotriton	italicus	APG	PSMBs	AAGhm	2		0.0444384
Salamandridae	Ommatotriton	nesterovi	APG	PSMBs	AAGhm	2		0.0414009
Salamandridae	Ommatotriton	ophryticus	APG	PSMBs	AAGhm	2		0.017206
Salamandridae	Pleurodeles	waltl	APG	PSMBs	AAGhm	2		0.00447229
Salamandridae	Salamandra	salamandra	APG	PSMBs	AAGhm	2		0.0193632
Salamandridae	Triturus	cristatus	APG	PSMBs	AAGhm	2		0.00735882
Salamandridae	Triturus	dobrogicus	APG	PSMBs	AAGhm	2		0.041221
Salamandridae	Triturus	ivanbureschi	APG	PSMBs	AAGhm	2		0.0170055
Salamandridae	Triturus	karelinii	APG	PSMBs	AAGhm	2		0.0191269
Salamandridae	Triturus	macedonicus	APG	PSMBs	AAGhm	2		0.021439
Salamandridae	Triturus	marmoratus	APG	PSMBs	AAGhm	2		0.0110693
Salamandridae	Triturus	pygmaeus	APG	PSMBs	AAGhm	2		0.0109434
Ambystomatidae	Ambystoma	texanum	APG	PSMBs	dS	0	0.0892755	0.218652
Ambystomatidae	Ambystoma	tigrinum	APG	PSMBs	dS	0	0.113828	0.301098
Cryptobranchidae	Andrias	davidianus	APG	PSMBs	dS	0	0.0485226	0.0632802
Hynobiidae	Hynobius	leechii	APG	PSMBs	dS	0	0.12842	0.31394
Hynobiidae	Hynobius	retardatus	APG	PSMBs	dS	0	0.164603	0.372123
Hynobiidae	Hynobius	tokyoensis	APG	PSMBs	dS	0	0.116033	0.213756
Plethodontidae	Batrachoseps	attenuatus	APG	PSMBs	dS	0	0.162011	0.492049
Plethodontidae	Batrachoseps	nigriventris	APG	PSMBs	dS	0	0.19747	0.604503
Plethodontidae	Desmognathus	fuscus	APG	PSMBs	dS	0	0.113247	0.14008
Plethodontidae	Eurycea	bislineata	APG	PSMBs	dS	0	0.113941	0.258708
Plethodontidae	Karsenia	koreana	APG	PSMBs	dS	0	0.0952122	0.103079
Plethodontidae	Plethodon	cinereus	APG	PSMBs	dS	0	0.0478537	0.119777
Proteidae	Proteus	anguinus	APG	PSMBs	dS	0	0.129749	0.277015
Salamandridae	Ichthyosaura	alpestris	APG	PSMBs	dS	0	0.26228	0.466565
Salamandridae	Lissotriton	boscai	APG	PSMBs	dS	0	0.203856	0.342157
Salamandridae	Lissotriton	helveticus	APG	PSMBs	dS	0	0.190226	0.409892
Salamandridae	Lissotriton	italicus	APG	PSMBs	dS	0	0.135895	0.187495
Salamandridae	Ommatotriton	nesterovi	APG	PSMBs	dS	0	0.0741595	0.192887
Salamandridae	Ommatotriton	ophryticus	APG	PSMBs	dS	0	0.059592	0.151761
Salamandridae	Pleurodeles	waltl	APG	PSMBs	dS	0	0.00289985	0.00523387
Salamandridae	Salamandra	salamandra	APG	PSMBs	dS	0	0.101228	0.18975
Salamandridae	Triturus	cristatus	APG	PSMBs	dS	0	0.0251453	0.0599733
Salamandridae	Triturus	dobrogicus	APG	PSMBs	dS	0	0.239168	0.345051
Salamandridae	Triturus	ivanbureschi	APG	PSMBs	dS	0	0.0386607	0.0745888
Salamandridae	Triturus	karelinii	APG	PSMBs	dS	0	0.0283955	0.0482168
Salamandridae	Triturus	macedonicus	APG	PSMBs	dS	0	0.0207236	0.0209214
Salamandridae	Triturus	marmoratus	APG	PSMBs	dS	0	0.0398711	0.0742034
Salamandridae	Triturus	pygmaeus	APG	PSMBs	dS	0	0.062538	0.0976526
Ambystomatidae	Ambystoma	texanum	APG	PSMBs	dS	1		0.158344
Ambystomatidae	Ambystoma	tigrinum	APG	PSMBs	dS	1		0.225914
Cryptobranchidae	Andrias	davidianus	APG	PSMBs	dS	1		0.058133
Hynobiidae	Hynobius	leechii	APG	PSMBs	dS	1		0.215016
Hynobiidae	Hynobius	retardatus	APG	PSMBs	dS	1		0.237818
Hynobiidae	Hynobius	tokyoensis	APG	PSMBs	dS	1		0.16489
Plethodontidae	Batrachoseps	attenuatus	APG	PSMBs	dS	1		0.371368
Plethodontidae	Batrachoseps	nigriventris	APG	PSMBs	dS	1		0.396203
Plethodontidae	Desmognathus	fuscus	APG	PSMBs	dS	1		0.134254
Plethodontidae	Eurycea	bislineata	APG	PSMBs	dS	1		0.181977
Plethodontidae	Karsenia	koreana	APG	PSMBs	dS	1		0.102987
Plethodontidae	Plethodon	cinereus	APG	PSMBs	dS	1		0.0856263
Proteidae	Proteus	anguinus	APG	PSMBs	dS	1		0.205917
Salamandridae	Ichthyosaura	alpestris	APG	PSMBs	dS	1		0.391752
Salamandridae	Lissotriton	boscai	APG	PSMBs	dS	1		0.27731
Salamandridae	Lissotriton	helveticus	APG	PSMBs	dS	1		0.274094
Salamandridae	Lissotriton	italicus	APG	PSMBs	dS	1		0.168508
Salamandridae	Ommatotriton	nesterovi	APG	PSMBs	dS	1		0.165523
Salamandridae	Ommatotriton	ophryticus	APG	PSMBs	dS	1		0.130823
Salamandridae	Pleurodeles	waltl	APG	PSMBs	dS	1		0.00322937
Salamandridae	Salamandra	salamandra	APG	PSMBs	dS	1		0.139114
Salamandridae	Triturus	cristatus	APG	PSMBs	dS	1		0.0382346
Salamandridae	Triturus	dobrogicus	APG	PSMBs	dS	1		0.294835
Salamandridae	Triturus	ivanbureschi	APG	PSMBs	dS	1		0.0530764
Salamandridae	Triturus	karelinii	APG	PSMBs	dS	1		0.037375
Salamandridae	Triturus	macedonicus	APG	PSMBs	dS	1		0.020445
Salamandridae	Triturus	marmoratus	APG	PSMBs	dS	1		0.0451122
Salamandridae	Triturus	pygmaeus	APG	PSMBs	dS	1		0.0680338
Ambystomatidae	Ambystoma	texanum	APG	PSMBs	dS	2		0.142286
Ambystomatidae	Ambystoma	tigrinum	APG	PSMBs	dS	2		0.182741
Cryptobranchidae	Andrias	davidianus	APG	PSMBs	dS	2		0.0567006
Hynobiidae	Hynobius	leechii	APG	PSMBs	dS	2		0.172291
Hynobiidae	Hynobius	retardatus	APG	PSMBs	dS	2		0.203324
Hynobiidae	Hynobius	tokyoensis	APG	PSMBs	dS	2		0.145197
Plethodontidae	Batrachoseps	attenuatus	APG	PSMBs	dS	2		0.308936
Plethodontidae	Batrachoseps	nigriventris	APG	PSMBs	dS	2		0.314352
Plethodontidae	Desmognathus	fuscus	APG	PSMBs	dS	2		0.130495
Plethodontidae	Eurycea	bislineata	APG	PSMBs	dS	2		0.155242
Plethodontidae	Karsenia	koreana	APG	PSMBs	dS	2		0.102876
Plethodontidae	Plethodon	cinereus	APG	PSMBs	dS	2		0.0776586
Proteidae	Proteus	anguinus	APG	PSMBs	dS	2		0.182676
Salamandridae	Ichthyosaura	alpestris	APG	PSMBs	dS	2		0.353188
Salamandridae	Lissotriton	boscai	APG	PSMBs	dS	2		0.249063
Salamandridae	Lissotriton	helveticus	APG	PSMBs	dS	2		0.227924
Salamandridae	Lissotriton	italicus	APG	PSMBs	dS	2		0.1631
Salamandridae	Ommatotriton	nesterovi	APG	PSMBs	dS	2		0.15376
Salamandridae	Ommatotriton	ophryticus	APG	PSMBs	dS	2		0.117552
Salamandridae	Pleurodeles	waltl	APG	PSMBs	dS	2		0.00291504
Salamandridae	Salamandra	salamandra	APG	PSMBs	dS	2		0.126217
Salamandridae	Triturus	cristatus	APG	PSMBs	dS	2		0.0357457
Salamandridae	Triturus	dobrogicus	APG	PSMBs	dS	2		0.278315
Salamandridae	Triturus	ivanbureschi	APG	PSMBs	dS	2		0.0475573
Salamandridae	Triturus	karelinii	APG	PSMBs	dS	2		0.0351431
Salamandridae	Triturus	macedonicus	APG	PSMBs	dS	2		0.0199252
Salamandridae	Triturus	marmoratus	APG	PSMBs	dS	2		0.0425594
Salamandridae	Triturus	pygmaeus	APG	PSMBs	dS	2		0.0641846
Ambystomatidae	Ambystoma	texanum	APG	TAP1	AA	0	0.0455473	0.112266
Ambystomatidae	Ambystoma	tigrinum	APG	TAP1	AA	0	0.0579809	0.176602
Cryptobranchidae	Andrias	davidianus	APG	TAP1	AA	0	0.0126925	0.0215356
Hynobiidae	Hynobius	leechii	APG	TAP1	AA	0	0.0347664	0.120338
Hynobiidae	Hynobius	retardatus	APG	TAP1	AA	0	0.0257667	0.108446
Hynobiidae	Hynobius	tokyoensis	APG	TAP1	AA	0	0.0227167	0.0608273
Plethodontidae	Batrachoseps	attenuatus	APG	TAP1	AA	0	0.0635509	0.254605
Plethodontidae	Batrachoseps	nigriventris	APG	TAP1	AA	0	0.0632897	0.286898
Plethodontidae	Desmognathus	fuscus	APG	TAP1	AA	0	0.0513104	0.0698819
Plethodontidae	Eurycea	bislineata	APG	TAP1	AA	0	0.0402671	0.111714
Plethodontidae	Hydromantes	italicus	APG	TAP1	AA	0	0.0261719	0.0319829
Plethodontidae	Hydromantes	strinatii	APG	TAP1	AA	0	0.0191872	0.0333333
Plethodontidae	Karsenia	koreana	APG	TAP1	AA	0	0.0446821	0.0710042
Plethodontidae	Plethodon	cinereus	APG	TAP1	AA	0	0.102179	0.15313
Proteidae	Proteus	anguinus	APG	TAP1	AA	0	0.0261351	0.0727886
Salamandridae	Ichthyosaura	alpestris	APG	TAP1	AA	0	0.0217844	0.0418994
Salamandridae	Lissotriton	boscai	APG	TAP1	AA	0	0.0372428	0.0612701
Salamandridae	Lissotriton	helveticus	APG	TAP1	AA	0	0.0402321	0.155119
Salamandridae	Lissotriton	italicus	APG	TAP1	AA	0	0.0178897	0.0350877
Salamandridae	Ommatotriton	nesterovi	APG	TAP1	AA	0	0.0314154	0.0965226
Salamandridae	Ommatotriton	ophryticus	APG	TAP1	AA	0	0.0275988	0.0571809
Salamandridae	Pleurodeles	waltl	APG	TAP1	AA	0	0.00481336	0.00785855
Salamandridae	Salamandra	salamandra	APG	TAP1	AA	0	0.0178315	0.0476654
Salamandridae	Triturus	cristatus	APG	TAP1	AA	0	0.0284902	0.0596484
Salamandridae	Triturus	dobrogicus	APG	TAP1	AA	0	0.0338548	0.0779666
Salamandridae	Triturus	ivanbureschi	APG	TAP1	AA	0	0.0144116	0.0178998
Salamandridae	Triturus	karelinii	APG	TAP1	AA	0	0.024594	0.0364465
Salamandridae	Triturus	macedonicus	APG	TAP1	AA	0	0.0211034	0.0317106
Salamandridae	Triturus	marmoratus	APG	TAP1	AA	0	0.0144723	0.0327831
Salamandridae	Triturus	pygmaeus	APG	TAP1	AA	0	0.0110884	0.022619
Ambystomatidae	Ambystoma	texanum	APG	TAP1	AA	1		0.0737563
Ambystomatidae	Ambystoma	tigrinum	APG	TAP1	AA	1		0.116693
Cryptobranchidae	Andrias	davidianus	APG	TAP1	AA	1		0.0151278
Hynobiidae	Hynobius	leechii	APG	TAP1	AA	1		0.0879667
Hynobiidae	Hynobius	retardatus	APG	TAP1	AA	1		0.0793146
Hynobiidae	Hynobius	tokyoensis	APG	TAP1	AA	1		0.0425793
Plethodontidae	Batrachoseps	attenuatus	APG	TAP1	AA	1		0.155016
Plethodontidae	Batrachoseps	nigriventris	APG	TAP1	AA	1		0.165138
Plethodontidae	Desmognathus	fuscus	APG	TAP1	AA	1		0.0610443
Plethodontidae	Eurycea	bislineata	APG	TAP1	AA	1		0.079744
Plethodontidae	Hydromantes	italicus	APG	TAP1	AA	1		0.0294535
Plethodontidae	Hydromantes	strinatii	APG	TAP1	AA	1		0.0290372
Plethodontidae	Karsenia	koreana	APG	TAP1	AA	1		0.0533747
Plethodontidae	Plethodon	cinereus	APG	TAP1	AA	1		0.1213
Proteidae	Proteus	anguinus	APG	TAP1	AA	1		0.0483034
Salamandridae	Ichthyosaura	alpestris	APG	TAP1	AA	1		0.0340186
Salamandridae	Lissotriton	boscai	APG	TAP1	AA	1		0.0418286
Salamandridae	Lissotriton	helveticus	APG	TAP1	AA	1		0.105864
Salamandridae	Lissotriton	italicus	APG	TAP1	AA	1		0.0228704
Salamandridae	Ommatotriton	nesterovi	APG	TAP1	AA	1		0.0598042
Salamandridae	Ommatotriton	ophryticus	APG	TAP1	AA	1		0.0448565
Salamandridae	Pleurodeles	waltl	APG	TAP1	AA	1		0.00561491
Salamandridae	Salamandra	salamandra	APG	TAP1	AA	1		0.0352034
Salamandridae	Triturus	cristatus	APG	TAP1	AA	1		0.0384851
Salamandridae	Triturus	dobrogicus	APG	TAP1	AA	1		0.0454067
Salamandridae	Triturus	ivanbureschi	APG	TAP1	AA	1		0.0145941
Salamandridae	Triturus	karelinii	APG	TAP1	AA	1		0.0301165
Salamandridae	Triturus	macedonicus	APG	TAP1	AA	1		0.0257119
Salamandridae	Triturus	marmoratus	APG	TAP1	AA	1		0.0264978
Salamandridae	Triturus	pygmaeus	APG	TAP1	AA	1		0.0157011
Ambystomatidae	Ambystoma	texanum	APG	TAP1	AA	2		0.0635288
Ambystomatidae	Ambystoma	tigrinum	APG	TAP1	AA	2		0.0993581
Cryptobranchidae	Andrias	davidianus	APG	TAP1	AA	2		0.0137361
Hynobiidae	Hynobius	leechii	APG	TAP1	AA	2		0.0765819
Hynobiidae	Hynobius	retardatus	APG	TAP1	AA	2		0.0690842
Hynobiidae	Hynobius	tokyoensis	APG	TAP1	AA	2		0.0383608
Plethodontidae	Batrachoseps	attenuatus	APG	TAP1	AA	2		0.125216
Plethodontidae	Batrachoseps	nigriventris	APG	TAP1	AA	2		0.131211
Plethodontidae	Desmognathus	fuscus	APG	TAP1	AA	2		0.0562074
Plethodontidae	Eurycea	bislineata	APG	TAP1	AA	2		0.0686824
Plethodontidae	Hydromantes	italicus	APG	TAP1	AA	2		0.0288597
Plethodontidae	Hydromantes	strinatii	APG	TAP1	AA	2		0.0274461
Plethodontidae	Karsenia	koreana	APG	TAP1	AA	2		0.0467525
Plethodontidae	Plethodon	cinereus	APG	TAP1	AA	2		0.112921
Proteidae	Proteus	anguinus	APG	TAP1	AA	2		0.0441278
Salamandridae	Ichthyosaura	alpestris	APG	TAP1	AA	2		0.0309157
Salamandridae	Lissotriton	boscai	APG	TAP1	AA	2		0.0394573
Salamandridae	Lissotriton	helveticus	APG	TAP1	AA	2		0.0950337
Salamandridae	Lissotriton	italicus	APG	TAP1	AA	2		0.0215744
Salamandridae	Ommatotriton	nesterovi	APG	TAP1	AA	2		0.0503957
Salamandridae	Ommatotriton	ophryticus	APG	TAP1	AA	2		0.0426894
Salamandridae	Pleurodeles	waltl	APG	TAP1	AA	2		0.00523458
Salamandridae	Salamandra	salamandra	APG	TAP1	AA	2		0.0329387
Salamandridae	Triturus	cristatus	APG	TAP1	AA	2		0.0340192
Salamandridae	Triturus	dobrogicus	APG	TAP1	AA	2		0.0371603
Salamandridae	Triturus	ivanbureschi	APG	TAP1	AA	2		0.0144227
Salamandridae	Triturus	karelinii	APG	TAP1	AA	2		0.0292158
Salamandridae	Triturus	macedonicus	APG	TAP1	AA	2		0.0239952
Salamandridae	Triturus	marmoratus	APG	TAP1	AA	2		0.0243451
Salamandridae	Triturus	pygmaeus	APG	TAP1	AA	2		0.0149223
Ambystomatidae	Ambystoma	texanum	APG	TAP1	AAGhm	0	0.0263465	0.0677835
Ambystomatidae	Ambystoma	tigrinum	APG	TAP1	AAGhm	0	0.0388925	0.111654
Cryptobranchidae	Andrias	davidianus	APG	TAP1	AAGhm	0	0.00835456	0.0136891
Hynobiidae	Hynobius	leechii	APG	TAP1	AAGhm	0	0.0198688	0.0775276
Hynobiidae	Hynobius	retardatus	APG	TAP1	AAGhm	0	0.016972	0.0676309
Hynobiidae	Hynobius	tokyoensis	APG	TAP1	AAGhm	0	0.0118714	0.0375182
Plethodontidae	Batrachoseps	attenuatus	APG	TAP1	AAGhm	0	0.0436278	0.176746
Plethodontidae	Batrachoseps	nigriventris	APG	TAP1	AAGhm	0	0.0415759	0.19855
Plethodontidae	Desmognathus	fuscus	APG	TAP1	AAGhm	0	0.0323149	0.045315
Plethodontidae	Eurycea	bislineata	APG	TAP1	AAGhm	0	0.0286259	0.0775762
Plethodontidae	Hydromantes	italicus	APG	TAP1	AAGhm	0	0.018039	0.0217484
Plethodontidae	Hydromantes	strinatii	APG	TAP1	AAGhm	0	0.0125535	0.0201556
Plethodontidae	Karsenia	koreana	APG	TAP1	AAGhm	0	0.038246	0.0595989
Plethodontidae	Plethodon	cinereus	APG	TAP1	AAGhm	0	0.0668031	0.0980588
Proteidae	Proteus	anguinus	APG	TAP1	AAGhm	0	0.016345	0.0446187
Salamandridae	Ichthyosaura	alpestris	APG	TAP1	AAGhm	0	0.0121708	0.0239572
Salamandridae	Lissotriton	boscai	APG	TAP1	AAGhm	0	0.0262957	0.0383654
Salamandridae	Lissotriton	helveticus	APG	TAP1	AAGhm	0	0.0289282	0.102762
Salamandridae	Lissotriton	italicus	APG	TAP1	AAGhm	0	0.0112611	0.0226998
Salamandridae	Ommatotriton	nesterovi	APG	TAP1	AAGhm	0	0.0197283	0.0601602
Salamandridae	Ommatotriton	ophryticus	APG	TAP1	AAGhm	0	0.0153576	0.029734
Salamandridae	Pleurodeles	waltl	APG	TAP1	AAGhm	0	0.00295162	0.00504912
Salamandridae	Salamandra	salamandra	APG	TAP1	AAGhm	0	0.0115523	0.0316537
Salamandridae	Triturus	cristatus	APG	TAP1	AAGhm	0	0.018336	0.0295956
Salamandridae	Triturus	dobrogicus	APG	TAP1	AAGhm	0	0.0227191	0.0496097
Salamandridae	Triturus	ivanbureschi	APG	TAP1	AAGhm	0	0.0115923	0.0154177
Salamandridae	Triturus	karelinii	APG	TAP1	AAGhm	0	0.017322	0.0240091
Salamandridae	Triturus	macedonicus	APG	TAP1	AAGhm	0	0.0180498	0.0262603
Salamandridae	Triturus	marmoratus	APG	TAP1	AAGhm	0	0.00945573	0.0211398
Salamandridae	Triturus	pygmaeus	APG	TAP1	AAGhm	0	0.00831156	0.0180952
Ambystomatidae	Ambystoma	texanum	APG	TAP1	AAGhm	1		0.04509
Ambystomatidae	Ambystoma	tigrinum	APG	TAP1	AAGhm	1		0.0777624
Cryptobranchidae	Andrias	davidianus	APG	TAP1	AAGhm	1		0.00937971
Hynobiidae	Hynobius	leechii	APG	TAP1	AAGhm	1		0.0552725
Hynobiidae	Hynobius	retardatus	APG	TAP1	AAGhm	1		0.0534071
Hynobiidae	Hynobius	tokyoensis	APG	TAP1	AAGhm	1		0.0237106
Plethodontidae	Batrachoseps	attenuatus	APG	TAP1	AAGhm	1		0.108725
Plethodontidae	Batrachoseps	nigriventris	APG	TAP1	AAGhm	1		0.120428
Plethodontidae	Desmognathus	fuscus	APG	TAP1	AAGhm	1		0.0398646
Plethodontidae	Eurycea	bislineata	APG	TAP1	AAGhm	1		0.0575398
Plethodontidae	Hydromantes	italicus	APG	TAP1	AAGhm	1		0.0197272
Plethodontidae	Hydromantes	strinatii	APG	TAP1	AAGhm	1		0.0179301
Plethodontidae	Karsenia	koreana	APG	TAP1	AAGhm	1		0.0442414
Plethodontidae	Plethodon	cinereus	APG	TAP1	AAGhm	1		0.0804349
Proteidae	Proteus	anguinus	APG	TAP1	AAGhm	1		0.0292817
Salamandridae	Ichthyosaura	alpestris	APG	TAP1	AAGhm	1		0.0192121
Salamandridae	Lissotriton	boscai	APG	TAP1	AAGhm	1		0.0291097
Salamandridae	Lissotriton	helveticus	APG	TAP1	AAGhm	1		0.0688703
Salamandridae	Lissotriton	italicus	APG	TAP1	AAGhm	1		0.0148819
Salamandridae	Ommatotriton	nesterovi	APG	TAP1	AAGhm	1		0.0395312
Salamandridae	Ommatotriton	ophryticus	APG	TAP1	AAGhm	1		0.0240544
Salamandridae	Pleurodeles	waltl	APG	TAP1	AAGhm	1		0.00337281
Salamandridae	Salamandra	salamandra	APG	TAP1	AAGhm	1		0.0235073
Salamandridae	Triturus	cristatus	APG	TAP1	AAGhm	1		0.0220382
Salamandridae	Triturus	dobrogicus	APG	TAP1	AAGhm	1		0.0331085
Salamandridae	Triturus	ivanbureschi	APG	TAP1	AAGhm	1		0.0117922
Salamandridae	Triturus	karelinii	APG	TAP1	AAGhm	1		0.0196006
Salamandridae	Triturus	macedonicus	APG	TAP1	AAGhm	1		0.022176
Salamandridae	Triturus	marmoratus	APG	TAP1	AAGhm	1		0.0138361
Salamandridae	Triturus	pygmaeus	APG	TAP1	AAGhm	1		0.0124167
Ambystomatidae	Ambystoma	texanum	APG	TAP1	AAGhm	2		0.0371521
Ambystomatidae	Ambystoma	tigrinum	APG	TAP1	AAGhm	2		0.065489
Cryptobranchidae	Andrias	davidianus	APG	TAP1	AAGhm	2		0.00865891
Hynobiidae	Hynobius	leechii	APG	TAP1	AAGhm	2		0.0461951
Hynobiidae	Hynobius	retardatus	APG	TAP1	AAGhm	2		0.0480055
Hynobiidae	Hynobius	tokyoensis	APG	TAP1	AAGhm	2		0.0206129
Plethodontidae	Batrachoseps	attenuatus	APG	TAP1	AAGhm	2		0.0889459
Plethodontidae	Batrachoseps	nigriventris	APG	TAP1	AAGhm	2		0.0949646
Plethodontidae	Desmognathus	fuscus	APG	TAP1	AAGhm	2		0.0366038
Plethodontidae	Eurycea	bislineata	APG	TAP1	AAGhm	2		0.04864
Plethodontidae	Hydromantes	italicus	APG	TAP1	AAGhm	2		0.0194401
Plethodontidae	Hydromantes	strinatii	APG	TAP1	AAGhm	2		0.0168811
Plethodontidae	Karsenia	koreana	APG	TAP1	AAGhm	2		0.0393342
Plethodontidae	Plethodon	cinereus	APG	TAP1	AAGhm	2		0.0740707
Proteidae	Proteus	anguinus	APG	TAP1	AAGhm	2		0.0269311
Salamandridae	Ichthyosaura	alpestris	APG	TAP1	AAGhm	2		0.0172728
Salamandridae	Lissotriton	boscai	APG	TAP1	AAGhm	2		0.0280661
Salamandridae	Lissotriton	helveticus	APG	TAP1	AAGhm	2		0.0602814
Salamandridae	Lissotriton	italicus	APG	TAP1	AAGhm	2		0.0138159
Salamandridae	Ommatotriton	nesterovi	APG	TAP1	AAGhm	2		0.0340372
Salamandridae	Ommatotriton	ophryticus	APG	TAP1	AAGhm	2		0.0229318
Salamandridae	Pleurodeles	waltl	APG	TAP1	AAGhm	2		0.00309468
Salamandridae	Salamandra	salamandra	APG	TAP1	AAGhm	2		0.0217644
Salamandridae	Triturus	cristatus	APG	TAP1	AAGhm	2		0.0202466
Salamandridae	Triturus	dobrogicus	APG	TAP1	AAGhm	2		0.0270413
Salamandridae	Triturus	ivanbureschi	APG	TAP1	AAGhm	2		0.0116041
Salamandridae	Triturus	karelinii	APG	TAP1	AAGhm	2		0.0190222
Salamandridae	Triturus	macedonicus	APG	TAP1	AAGhm	2		0.0209354
Salamandridae	Triturus	marmoratus	APG	TAP1	AAGhm	2		0.0103783
Salamandridae	Triturus	pygmaeus	APG	TAP1	AAGhm	2		0.0118759
Ambystomatidae	Ambystoma	texanum	APG	TAP1	dS	0	0.0606084	0.193165
Ambystomatidae	Ambystoma	tigrinum	APG	TAP1	dS	0	0.092158	0.275688
Cryptobranchidae	Andrias	davidianus	APG	TAP1	dS	0	0.0275414	0.0475459
Hynobiidae	Hynobius	leechii	APG	TAP1	dS	0	0.0977917	0.314994
Hynobiidae	Hynobius	retardatus	APG	TAP1	dS	0	0.0700662	0.189892
Hynobiidae	Hynobius	tokyoensis	APG	TAP1	dS	0	0.0904061	0.188412
Plethodontidae	Batrachoseps	attenuatus	APG	TAP1	dS	0	0.130972	0.431128
Plethodontidae	Batrachoseps	nigriventris	APG	TAP1	dS	0	0.102465	0.402489
Plethodontidae	Desmognathus	fuscus	APG	TAP1	dS	0	0.107944	0.182339
Plethodontidae	Eurycea	bislineata	APG	TAP1	dS	0	0.105771	0.240562
Plethodontidae	Hydromantes	italicus	APG	TAP1	dS	0	0.0515058	0.063837
Plethodontidae	Hydromantes	strinatii	APG	TAP1	dS	0	0.0292121	0.0450749
Plethodontidae	Karsenia	koreana	APG	TAP1	dS	0	0.0668494	0.113293
Plethodontidae	Plethodon	cinereus	APG	TAP1	dS	0	0.188887	0.299398
Proteidae	Proteus	anguinus	APG	TAP1	dS	0	0.0568297	0.174197
Salamandridae	Ichthyosaura	alpestris	APG	TAP1	dS	0	0.0700097	0.127564
Salamandridae	Lissotriton	boscai	APG	TAP1	dS	0	0.0437538	0.0857836
Salamandridae	Lissotriton	helveticus	APG	TAP1	dS	0	0.108818	0.288385
Salamandridae	Lissotriton	italicus	APG	TAP1	dS	0	0.0283258	0.0477941
Salamandridae	Ommatotriton	nesterovi	APG	TAP1	dS	0	0.073005	0.225038
Salamandridae	Ommatotriton	ophryticus	APG	TAP1	dS	0	0.0606091	0.137412
Salamandridae	Pleurodeles	waltl	APG	TAP1	dS	0	0.00856942	0.0167102
Salamandridae	Salamandra	salamandra	APG	TAP1	dS	0	0.0300302	0.0711212
Salamandridae	Triturus	cristatus	APG	TAP1	dS	0	0.0584452	0.0969814
Salamandridae	Triturus	dobrogicus	APG	TAP1	dS	0	0.0669966	0.123983
Salamandridae	Triturus	ivanbureschi	APG	TAP1	dS	0	0.0295314	0.0390298
Salamandridae	Triturus	karelinii	APG	TAP1	dS	0	0.0382075	0.0676617
Salamandridae	Triturus	macedonicus	APG	TAP1	dS	0	0.0817284	0.0948694
Salamandridae	Triturus	marmoratus	APG	TAP1	dS	0	0.0288925	0.0516001
Salamandridae	Triturus	pygmaeus	APG	TAP1	dS	0	0.016722	0.0490822
Ambystomatidae	Ambystoma	texanum	APG	TAP1	dS	1		0.137816
Ambystomatidae	Ambystoma	tigrinum	APG	TAP1	dS	1		0.186054
Cryptobranchidae	Andrias	davidianus	APG	TAP1	dS	1		0.0364554
Hynobiidae	Hynobius	leechii	APG	TAP1	dS	1		0.219341
Hynobiidae	Hynobius	retardatus	APG	TAP1	dS	1		0.124944
Hynobiidae	Hynobius	tokyoensis	APG	TAP1	dS	1		0.149038
Plethodontidae	Batrachoseps	attenuatus	APG	TAP1	dS	1		0.280099
Plethodontidae	Batrachoseps	nigriventris	APG	TAP1	dS	1		0.249567
Plethodontidae	Desmognathus	fuscus	APG	TAP1	dS	1		0.155957
Plethodontidae	Eurycea	bislineata	APG	TAP1	dS	1		0.184932
Plethodontidae	Hydromantes	italicus	APG	TAP1	dS	1		0.0618488
Plethodontidae	Hydromantes	strinatii	APG	TAP1	dS	1		0.0424291
Plethodontidae	Karsenia	koreana	APG	TAP1	dS	1		0.101513
Plethodontidae	Plethodon	cinereus	APG	TAP1	dS	1		0.242514
Proteidae	Proteus	anguinus	APG	TAP1	dS	1		0.111028
Salamandridae	Ichthyosaura	alpestris	APG	TAP1	dS	1		0.109326
Salamandridae	Lissotriton	boscai	APG	TAP1	dS	1		0.0557079
Salamandridae	Lissotriton	helveticus	APG	TAP1	dS	1		0.197821
Salamandridae	Lissotriton	italicus	APG	TAP1	dS	1		0.0385447
Salamandridae	Ommatotriton	nesterovi	APG	TAP1	dS	1		0.165568
Salamandridae	Ommatotriton	ophryticus	APG	TAP1	dS	1		0.116201
Salamandridae	Pleurodeles	waltl	APG	TAP1	dS	1		0.00894844
Salamandridae	Salamandra	salamandra	APG	TAP1	dS	1		0.0537063
Salamandridae	Triturus	cristatus	APG	TAP1	dS	1		0.0770508
Salamandridae	Triturus	dobrogicus	APG	TAP1	dS	1		0.0968681
Salamandridae	Triturus	ivanbureschi	APG	TAP1	dS	1		0.0321587
Salamandridae	Triturus	karelinii	APG	TAP1	dS	1		0.0562905
Salamandridae	Triturus	macedonicus	APG	TAP1	dS	1		0.0868994
Salamandridae	Triturus	marmoratus	APG	TAP1	dS	1		0.0342609
Salamandridae	Triturus	pygmaeus	APG	TAP1	dS	1		0.0335031
Ambystomatidae	Ambystoma	texanum	APG	TAP1	dS	2		0.114034
Ambystomatidae	Ambystoma	tigrinum	APG	TAP1	dS	2		0.155306
Cryptobranchidae	Andrias	davidianus	APG	TAP1	dS	2		0.0342255
Hynobiidae	Hynobius	leechii	APG	TAP1	dS	2		0.179168
Hynobiidae	Hynobius	retardatus	APG	TAP1	dS	2		0.101661
Hynobiidae	Hynobius	tokyoensis	APG	TAP1	dS	2		0.138021
Plethodontidae	Batrachoseps	attenuatus	APG	TAP1	dS	2		0.226676
Plethodontidae	Batrachoseps	nigriventris	APG	TAP1	dS	2		0.189196
Plethodontidae	Desmognathus	fuscus	APG	TAP1	dS	2		0.137438
Plethodontidae	Eurycea	bislineata	APG	TAP1	dS	2		0.156748
Plethodontidae	Hydromantes	italicus	APG	TAP1	dS	2		0.061085
Plethodontidae	Hydromantes	strinatii	APG	TAP1	dS	2		0.0406306
Plethodontidae	Karsenia	koreana	APG	TAP1	dS	2		0.0934248
Plethodontidae	Plethodon	cinereus	APG	TAP1	dS	2		0.221581
Proteidae	Proteus	anguinus	APG	TAP1	dS	2		0.0967554
Salamandridae	Ichthyosaura	alpestris	APG	TAP1	dS	2		0.0995589
Salamandridae	Lissotriton	boscai	APG	TAP1	dS	2		0.0497143
Salamandridae	Lissotriton	helveticus	APG	TAP1	dS	2		0.169463
Salamandridae	Lissotriton	italicus	APG	TAP1	dS	2		0.0363134
Salamandridae	Ommatotriton	nesterovi	APG	TAP1	dS	2		0.144834
Salamandridae	Ommatotriton	ophryticus	APG	TAP1	dS	2		0.103669
Salamandridae	Pleurodeles	waltl	APG	TAP1	dS	2		0.00857217
Salamandridae	Salamandra	salamandra	APG	TAP1	dS	2		0.0490601
Salamandridae	Triturus	cristatus	APG	TAP1	dS	2		0.0724628
Salamandridae	Triturus	dobrogicus	APG	TAP1	dS	2		0.0913238
Salamandridae	Triturus	ivanbureschi	APG	TAP1	dS	2		0.0307342
Salamandridae	Triturus	karelinii	APG	TAP1	dS	2		0.0526023
Salamandridae	Triturus	macedonicus	APG	TAP1	dS	2		0.0845885
Salamandridae	Triturus	marmoratus	APG	TAP1	dS	2		0.0303304
Salamandridae	Triturus	pygmaeus	APG	TAP1	dS	2		0.023607
Ambystomatidae	Ambystoma	texanum	APG	TAP2	AA	0	0.030822	0.0819245
Ambystomatidae	Ambystoma	tigrinum	APG	TAP2	AA	0	0.0421074	0.147829
Cryptobranchidae	Andrias	davidianus	APG	TAP2	AA	0	0.0474843	0.0825472
Hynobiidae	Hynobius	leechii	APG	TAP2	AA	0	0.0928536	0.347104
Hynobiidae	Hynobius	retardatus	APG	TAP2	AA	0	0.073866	0.333043
Hynobiidae	Hynobius	tokyoensis	APG	TAP2	AA	0	0.0767409	0.188116
Plethodontidae	Batrachoseps	attenuatus	APG	TAP2	AA	0	0.0581322	0.144535
Plethodontidae	Batrachoseps	nigriventris	APG	TAP2	AA	0	0.0749874	0.316197
Plethodontidae	Desmognathus	fuscus	APG	TAP2	AA	0	0.0491856	0.0569923
Plethodontidae	Eurycea	bislineata	APG	TAP2	AA	0	0.0707705	0.104924
Plethodontidae	Hydromantes	italicus	APG	TAP2	AA	0	0.0359676	0.0546697
Plethodontidae	Hydromantes	strinatii	APG	TAP2	AA	0	0.0257891	0.0296128
Plethodontidae	Plethodon	cinereus	APG	TAP2	AA	0	0.0648813	0.10507
Proteidae	Proteus	anguinus	APG	TAP2	AA	0	0.0695875	0.145122
Salamandridae	Ichthyosaura	alpestris	APG	TAP2	AA	0	0.0487941	0.0862256
Salamandridae	Lissotriton	boscai	APG	TAP2	AA	0	0.0100102	0.0182927
Salamandridae	Lissotriton	helveticus	APG	TAP2	AA	0	0.0712583	0.200331
Salamandridae	Lissotriton	italicus	APG	TAP2	AA	0	0.0088908	0.0204918
Salamandridae	Ommatotriton	nesterovi	APG	TAP2	AA	0	0.0268437	0.0968085
Salamandridae	Ommatotriton	ophryticus	APG	TAP2	AA	0	0.0189804	0.0431727
Salamandridae	Pleurodeles	waltl	APG	TAP2	AA	0	0.0015625	0.00219298
Salamandridae	Salamandra	salamandra	APG	TAP2	AA	0	0.0366354	0.0824632
Salamandridae	Triturus	cristatus	APG	TAP2	AA	0	0.0041423	0.00694444
Salamandridae	Triturus	dobrogicus	APG	TAP2	AA	0	0.0435909	0.0603448
Salamandridae	Triturus	ivanbureschi	APG	TAP2	AA	0	0.00942706	0.0204741
Salamandridae	Triturus	karelinii	APG	TAP2	AA	0	0.0314785	0.0571121
Salamandridae	Triturus	macedonicus	APG	TAP2	AA	0	0.02003	0.0244186
Salamandridae	Triturus	marmoratus	APG	TAP2	AA	0	0.0154829	0.0324826
Salamandridae	Triturus	pygmaeus	APG	TAP2	AA	0	0.0125953	0.0232019
Ambystomatidae	Ambystoma	texanum	APG	TAP2	AA	1		0.0581737
Ambystomatidae	Ambystoma	tigrinum	APG	TAP2	AA	1		0.0932439
Cryptobranchidae	Andrias	davidianus	APG	TAP2	AA	1		0.0568631
Hynobiidae	Hynobius	leechii	APG	TAP2	AA	1		0.216777
Hynobiidae	Hynobius	retardatus	APG	TAP2	AA	1		0.168919
Hynobiidae	Hynobius	tokyoensis	APG	TAP2	AA	1		0.138753
Plethodontidae	Batrachoseps	attenuatus	APG	TAP2	AA	1		0.092303
Plethodontidae	Batrachoseps	nigriventris	APG	TAP2	AA	1		0.204619
Plethodontidae	Desmognathus	fuscus	APG	TAP2	AA	1		0.0523833
Plethodontidae	Eurycea	bislineata	APG	TAP2	AA	1		0.0826875
Plethodontidae	Hydromantes	italicus	APG	TAP2	AA	1		0.046298
Plethodontidae	Hydromantes	strinatii	APG	TAP2	AA	1		0.0269731
Plethodontidae	Plethodon	cinereus	APG	TAP2	AA	1		0.0777177
Proteidae	Proteus	anguinus	APG	TAP2	AA	1		0.107776
Salamandridae	Ichthyosaura	alpestris	APG	TAP2	AA	1		0.0723517
Salamandridae	Lissotriton	boscai	APG	TAP2	AA	1		0.0109423
Salamandridae	Lissotriton	helveticus	APG	TAP2	AA	1		0.127667
Salamandridae	Lissotriton	italicus	APG	TAP2	AA	1		0.0140946
Salamandridae	Ommatotriton	nesterovi	APG	TAP2	AA	1		0.0634565
Salamandridae	Ommatotriton	ophryticus	APG	TAP2	AA	1		0.0300005
Salamandridae	Pleurodeles	waltl	APG	TAP2	AA	1		0.00204051
Salamandridae	Salamandra	salamandra	APG	TAP2	AA	1		0.0590804
Salamandridae	Triturus	cristatus	APG	TAP2	AA	1		0.00492849
Salamandridae	Triturus	dobrogicus	APG	TAP2	AA	1		0.0492865
Salamandridae	Triturus	ivanbureschi	APG	TAP2	AA	1		0.0105889
Salamandridae	Triturus	karelinii	APG	TAP2	AA	1		0.0363675
Salamandridae	Triturus	macedonicus	APG	TAP2	AA	1		0.0204325
Salamandridae	Triturus	marmoratus	APG	TAP2	AA	1		0.0246682
Salamandridae	Triturus	pygmaeus	APG	TAP2	AA	1		0.0211334
Ambystomatidae	Ambystoma	texanum	APG	TAP2	AA	2		0.0509694
Ambystomatidae	Ambystoma	tigrinum	APG	TAP2	AA	2		0.0766684
Cryptobranchidae	Andrias	davidianus	APG	TAP2	AA	2		0.0504457
Hynobiidae	Hynobius	leechii	APG	TAP2	AA	2		0.171332
Hynobiidae	Hynobius	retardatus	APG	TAP2	AA	2		0.132588
Hynobiidae	Hynobius	tokyoensis	APG	TAP2	AA	2		0.120614
Plethodontidae	Batrachoseps	attenuatus	APG	TAP2	AA	2		0.0806948
Plethodontidae	Batrachoseps	nigriventris	APG	TAP2	AA	2		0.169171
Plethodontidae	Desmognathus	fuscus	APG	TAP2	AA	2		0.0505328
Plethodontidae	Eurycea	bislineata	APG	TAP2	AA	2		0.0759301
Plethodontidae	Hydromantes	italicus	APG	TAP2	AA	2		0.0444699
Plethodontidae	Hydromantes	strinatii	APG	TAP2	AA	2		0.0263869
Plethodontidae	Plethodon	cinereus	APG	TAP2	AA	2		0.0716502
Proteidae	Proteus	anguinus	APG	TAP2	AA	2		0.099727
Salamandridae	Ichthyosaura	alpestris	APG	TAP2	AA	2		0.0676305
Salamandridae	Lissotriton	boscai	APG	TAP2	AA	2		0.0103118
Salamandridae	Lissotriton	helveticus	APG	TAP2	AA	2		0.107241
Salamandridae	Lissotriton	italicus	APG	TAP2	AA	2		0.0135403
Salamandridae	Ommatotriton	nesterovi	APG	TAP2	AA	2		0.0548743
Salamandridae	Ommatotriton	ophryticus	APG	TAP2	AA	2		0.0263118
Salamandridae	Pleurodeles	waltl	APG	TAP2	AA	2		0.00192261
Salamandridae	Salamandra	salamandra	APG	TAP2	AA	2		0.0540105
Salamandridae	Triturus	cristatus	APG	TAP2	AA	2		0.00445863
Salamandridae	Triturus	dobrogicus	APG	TAP2	AA	2		0.0469426
Salamandridae	Triturus	ivanbureschi	APG	TAP2	AA	2		0.00960504
Salamandridae	Triturus	karelinii	APG	TAP2	AA	2		0.0330075
Salamandridae	Triturus	macedonicus	APG	TAP2	AA	2		0.0200626
Salamandridae	Triturus	marmoratus	APG	TAP2	AA	2		0.023457
Salamandridae	Triturus	pygmaeus	APG	TAP2	AA	2		0.0205532
Ambystomatidae	Ambystoma	texanum	APG	TAP2	AAGhm	0	0.0180859	0.0568593
Ambystomatidae	Ambystoma	tigrinum	APG	TAP2	AAGhm	0	0.0286356	0.0987588
Cryptobranchidae	Andrias	davidianus	APG	TAP2	AAGhm	0	0.032669	0.0575
Hynobiidae	Hynobius	leechii	APG	TAP2	AAGhm	0	0.0618936	0.237335
Hynobiidae	Hynobius	retardatus	APG	TAP2	AAGhm	0	0.0498776	0.227974
Hynobiidae	Hynobius	tokyoensis	APG	TAP2	AAGhm	0	0.0516307	0.108513
Plethodontidae	Batrachoseps	attenuatus	APG	TAP2	AAGhm	0	0.042892	0.10408
Plethodontidae	Batrachoseps	nigriventris	APG	TAP2	AAGhm	0	0.0544539	0.233065
Plethodontidae	Desmognathus	fuscus	APG	TAP2	AAGhm	0	0.026072	0.0307352
Plethodontidae	Eurycea	bislineata	APG	TAP2	AAGhm	0	0.038857	0.0541875
Plethodontidae	Hydromantes	italicus	APG	TAP2	AAGhm	0	0.0327068	0.0478588
Plethodontidae	Hydromantes	strinatii	APG	TAP2	AAGhm	0	0.0223719	0.0248292
Plethodontidae	Plethodon	cinereus	APG	TAP2	AAGhm	0	0.0428682	0.0696584
Proteidae	Proteus	anguinus	APG	TAP2	AAGhm	0	0.0414836	0.0788885
Salamandridae	Ichthyosaura	alpestris	APG	TAP2	AAGhm	0	0.0280435	0.0484111
Salamandridae	Lissotriton	boscai	APG	TAP2	AAGhm	0	0.00728277	0.0135163
Salamandridae	Lissotriton	helveticus	APG	TAP2	AAGhm	0	0.0413261	0.130263
Salamandridae	Lissotriton	italicus	APG	TAP2	AAGhm	0	0.00511469	0.0123361
Salamandridae	Ommatotriton	nesterovi	APG	TAP2	AAGhm	0	0.015681	0.0604658
Salamandridae	Ommatotriton	ophryticus	APG	TAP2	AAGhm	0	0.0117601	0.0265663
Salamandridae	Pleurodeles	waltl	APG	TAP2	AAGhm	0	0.000828125	0.00116228
Salamandridae	Salamandra	salamandra	APG	TAP2	AAGhm	0	0.0262444	0.0574803
Salamandridae	Triturus	cristatus	APG	TAP2	AAGhm	0	0.00174951	0.00291667
Salamandridae	Triturus	dobrogicus	APG	TAP2	AAGhm	0	0.0176391	0.0253556
Salamandridae	Triturus	ivanbureschi	APG	TAP2	AAGhm	0	0.00321472	0.0081028
Salamandridae	Triturus	karelinii	APG	TAP2	AAGhm	0	0.016422	0.0276469
Salamandridae	Triturus	macedonicus	APG	TAP2	AAGhm	0	0.010946	0.0125116
Salamandridae	Triturus	marmoratus	APG	TAP2	AAGhm	0	0.0108175	0.0226355
Salamandridae	Triturus	pygmaeus	APG	TAP2	AAGhm	0	0.00583626	0.0117401
Ambystomatidae	Ambystoma	texanum	APG	TAP2	AAGhm	1		0.0444307
Ambystomatidae	Ambystoma	tigrinum	APG	TAP2	AAGhm	1		0.0699773
Cryptobranchidae	Andrias	davidianus	APG	TAP2	AAGhm	1		0.041832
Hynobiidae	Hynobius	leechii	APG	TAP2	AAGhm	1		0.156401
Hynobiidae	Hynobius	retardatus	APG	TAP2	AAGhm	1		0.12688
Hynobiidae	Hynobius	tokyoensis	APG	TAP2	AAGhm	1		0.090391
Plethodontidae	Batrachoseps	attenuatus	APG	TAP2	AAGhm	1		0.0657048
Plethodontidae	Batrachoseps	nigriventris	APG	TAP2	AAGhm	1		0.153553
Plethodontidae	Desmognathus	fuscus	APG	TAP2	AAGhm	1		0.027905
Plethodontidae	Eurycea	bislineata	APG	TAP2	AAGhm	1		0.0458651
Plethodontidae	Hydromantes	italicus	APG	TAP2	AAGhm	1		0.0418518
Plethodontidae	Hydromantes	strinatii	APG	TAP2	AAGhm	1		0.0232328
Plethodontidae	Plethodon	cinereus	APG	TAP2	AAGhm	1		0.0539219
Proteidae	Proteus	anguinus	APG	TAP2	AAGhm	1		0.0629624
Salamandridae	Ichthyosaura	alpestris	APG	TAP2	AAGhm	1		0.0418896
Salamandridae	Lissotriton	boscai	APG	TAP2	AAGhm	1		0.00788167
Salamandridae	Lissotriton	helveticus	APG	TAP2	AAGhm	1		0.0843519
Salamandridae	Lissotriton	italicus	APG	TAP2	AAGhm	1		0.00828031
Salamandridae	Ommatotriton	nesterovi	APG	TAP2	AAGhm	1		0.0420593
Salamandridae	Ommatotriton	ophryticus	APG	TAP2	AAGhm	1		0.0204991
Salamandridae	Pleurodeles	waltl	APG	TAP2	AAGhm	1		0.00108147
Salamandridae	Salamandra	salamandra	APG	TAP2	AAGhm	1		0.0439124
Salamandridae	Triturus	cristatus	APG	TAP2	AAGhm	1		0.0021107
Salamandridae	Triturus	dobrogicus	APG	TAP2	AAGhm	1		0.020517
Salamandridae	Triturus	ivanbureschi	APG	TAP2	AAGhm	1		0.00442781
Salamandridae	Triturus	karelinii	APG	TAP2	AAGhm	1		0.0184182
Salamandridae	Triturus	macedonicus	APG	TAP2	AAGhm	1		0.0110781
Salamandridae	Triturus	marmoratus	APG	TAP2	AAGhm	1		0.0168963
Salamandridae	Triturus	pygmaeus	APG	TAP2	AAGhm	1		0.0101649
Ambystomatidae	Ambystoma	texanum	APG	TAP2	AAGhm	2		0.0389957
Ambystomatidae	Ambystoma	tigrinum	APG	TAP2	AAGhm	2		0.0589035
Cryptobranchidae	Andrias	davidianus	APG	TAP2	AAGhm	2		0.0367116
Hynobiidae	Hynobius	leechii	APG	TAP2	AAGhm	2		0.127386
Hynobiidae	Hynobius	retardatus	APG	TAP2	AAGhm	2		0.0968614
Hynobiidae	Hynobius	tokyoensis	APG	TAP2	AAGhm	2		0.0813671
Plethodontidae	Batrachoseps	attenuatus	APG	TAP2	AAGhm	2		0.0566437
Plethodontidae	Batrachoseps	nigriventris	APG	TAP2	AAGhm	2		0.12642
Plethodontidae	Desmognathus	fuscus	APG	TAP2	AAGhm	2		0.0268413
Plethodontidae	Eurycea	bislineata	APG	TAP2	AAGhm	2		0.0436119
Plethodontidae	Hydromantes	italicus	APG	TAP2	AAGhm	2		0.0404664
Plethodontidae	Hydromantes	strinatii	APG	TAP2	AAGhm	2		0.0228185
Plethodontidae	Plethodon	cinereus	APG	TAP2	AAGhm	2		0.0500987
Proteidae	Proteus	anguinus	APG	TAP2	AAGhm	2		0.0597435
Salamandridae	Ichthyosaura	alpestris	APG	TAP2	AAGhm	2		0.0391769
Salamandridae	Lissotriton	boscai	APG	TAP2	AAGhm	2		0.00745141
Salamandridae	Lissotriton	helveticus	APG	TAP2	AAGhm	2		0.0696827
Salamandridae	Lissotriton	italicus	APG	TAP2	AAGhm	2		0.00799125
Salamandridae	Ommatotriton	nesterovi	APG	TAP2	AAGhm	2		0.0360345
Salamandridae	Ommatotriton	ophryticus	APG	TAP2	AAGhm	2		0.0173598
Salamandridae	Pleurodeles	waltl	APG	TAP2	AAGhm	2		0.00101899
Salamandridae	Salamandra	salamandra	APG	TAP2	AAGhm	2		0.0395892
Salamandridae	Triturus	cristatus	APG	TAP2	AAGhm	2		0.00191851
Salamandridae	Triturus	dobrogicus	APG	TAP2	AAGhm	2		0.0192668
Salamandridae	Triturus	ivanbureschi	APG	TAP2	AAGhm	2		0.00336096
Salamandridae	Triturus	karelinii	APG	TAP2	AAGhm	2		0.0168874
Salamandridae	Triturus	macedonicus	APG	TAP2	AAGhm	2		0.0109496
Salamandridae	Triturus	marmoratus	APG	TAP2	AAGhm	2		0.0157506
Salamandridae	Triturus	pygmaeus	APG	TAP2	AAGhm	2		0.00949097
Ambystomatidae	Ambystoma	texanum	APG	TAP2	dS	0	0.0814017	0.190672
Ambystomatidae	Ambystoma	tigrinum	APG	TAP2	dS	0	0.0855282	0.238417
Cryptobranchidae	Andrias	davidianus	APG	TAP2	dS	0	0.10797	0.148126
Hynobiidae	Hynobius	leechii	APG	TAP2	dS	0	0.178419	0.587414
Hynobiidae	Hynobius	retardatus	APG	TAP2	dS	0	0.182244	0.51574
Hynobiidae	Hynobius	tokyoensis	APG	TAP2	dS	0	0.148918	0.371952
Plethodontidae	Batrachoseps	attenuatus	APG	TAP2	dS	0	0.0604487	0.173583
Plethodontidae	Batrachoseps	nigriventris	APG	TAP2	dS	0	0.143757	0.478812
Plethodontidae	Desmognathus	fuscus	APG	TAP2	dS	0	0.0558894	0.0655595
Plethodontidae	Eurycea	bislineata	APG	TAP2	dS	0	0.147424	0.217765
Plethodontidae	Hydromantes	italicus	APG	TAP2	dS	0	0.0507176	0.0555019
Plethodontidae	Hydromantes	strinatii	APG	TAP2	dS	0	0.0417027	0.0548882
Plethodontidae	Plethodon	cinereus	APG	TAP2	dS	0	0.075637	0.152178
Proteidae	Proteus	anguinus	APG	TAP2	dS	0	0.115375	0.231909
Salamandridae	Ichthyosaura	alpestris	APG	TAP2	dS	0	0.0807086	0.141135
Salamandridae	Lissotriton	boscai	APG	TAP2	dS	0	0.0155104	0.0338709
Salamandridae	Lissotriton	helveticus	APG	TAP2	dS	0	0.149052	0.420206
Salamandridae	Lissotriton	italicus	APG	TAP2	dS	0	0.0148785	0.0609041
Salamandridae	Ommatotriton	nesterovi	APG	TAP2	dS	0	0.0369836	0.146796
Salamandridae	Ommatotriton	ophryticus	APG	TAP2	dS	0	0.043348	0.0870963
Salamandridae	Pleurodeles	waltl	APG	TAP2	dS	0	0.00581813	0.00796768
Salamandridae	Salamandra	salamandra	APG	TAP2	dS	0	0.0419114	0.0896589
Salamandridae	Triturus	cristatus	APG	TAP2	dS	0	0.0148985	0.0283277
Salamandridae	Triturus	dobrogicus	APG	TAP2	dS	0	0.0697978	0.0930361
Salamandridae	Triturus	ivanbureschi	APG	TAP2	dS	0	0.00881701	0.0233197
Salamandridae	Triturus	karelinii	APG	TAP2	dS	0	0.0466221	0.11517
Salamandridae	Triturus	macedonicus	APG	TAP2	dS	0	0.00617528	0.00621234
Salamandridae	Triturus	marmoratus	APG	TAP2	dS	0	0.0157022	0.0424769
Salamandridae	Triturus	pygmaeus	APG	TAP2	dS	0	0.0177877	0.0329289
Ambystomatidae	Ambystoma	texanum	APG	TAP2	dS	1		0.131582
Ambystomatidae	Ambystoma	tigrinum	APG	TAP2	dS	1		0.164678
Cryptobranchidae	Andrias	davidianus	APG	TAP2	dS	1		0.124803
Hynobiidae	Hynobius	leechii	APG	TAP2	dS	1		0.385369
Hynobiidae	Hynobius	retardatus	APG	TAP2	dS	1		0.277576
Hynobiidae	Hynobius	tokyoensis	APG	TAP2	dS	1		0.285403
Plethodontidae	Batrachoseps	attenuatus	APG	TAP2	dS	1		0.112604
Plethodontidae	Batrachoseps	nigriventris	APG	TAP2	dS	1		0.311347
Plethodontidae	Desmognathus	fuscus	APG	TAP2	dS	1		0.0613761
Plethodontidae	Eurycea	bislineata	APG	TAP2	dS	1		0.180634
Plethodontidae	Hydromantes	italicus	APG	TAP2	dS	1		0.0516119
Plethodontidae	Hydromantes	strinatii	APG	TAP2	dS	1		0.0437648
Plethodontidae	Plethodon	cinereus	APG	TAP2	dS	1		0.11825
Proteidae	Proteus	anguinus	APG	TAP2	dS	1		0.18042
Salamandridae	Ichthyosaura	alpestris	APG	TAP2	dS	1		0.11768
Salamandridae	Lissotriton	boscai	APG	TAP2	dS	1		0.0278413
Salamandridae	Lissotriton	helveticus	APG	TAP2	dS	1		0.275758
Salamandridae	Lissotriton	italicus	APG	TAP2	dS	1		0.0457865
Salamandridae	Ommatotriton	nesterovi	APG	TAP2	dS	1		0.107307
Salamandridae	Ommatotriton	ophryticus	APG	TAP2	dS	1		0.0791779
Salamandridae	Pleurodeles	waltl	APG	TAP2	dS	1		0.00757075
Salamandridae	Salamandra	salamandra	APG	TAP2	dS	1		0.0680229
Salamandridae	Triturus	cristatus	APG	TAP2	dS	1		0.0183792
Salamandridae	Triturus	dobrogicus	APG	TAP2	dS	1		0.0816422
Salamandridae	Triturus	ivanbureschi	APG	TAP2	dS	1		0.0141321
Salamandridae	Triturus	karelinii	APG	TAP2	dS	1		0.0806519
Salamandridae	Triturus	macedonicus	APG	TAP2	dS	1		0.00617991
Salamandridae	Triturus	marmoratus	APG	TAP2	dS	1		0.0323897
Salamandridae	Triturus	pygmaeus	APG	TAP2	dS	1		0.0270196
Ambystomatidae	Ambystoma	texanum	APG	TAP2	dS	2		0.108069
Ambystomatidae	Ambystoma	tigrinum	APG	TAP2	dS	2		0.14028
Cryptobranchidae	Andrias	davidianus	APG	TAP2	dS	2		0.11596
Hynobiidae	Hynobius	leechii	APG	TAP2	dS	2		0.300958
Hynobiidae	Hynobius	retardatus	APG	TAP2	dS	2		0.219172
Hynobiidae	Hynobius	tokyoensis	APG	TAP2	dS	2		0.243587
Plethodontidae	Batrachoseps	attenuatus	APG	TAP2	dS	2		0.0863279
Plethodontidae	Batrachoseps	nigriventris	APG	TAP2	dS	2		0.246746
Plethodontidae	Desmognathus	fuscus	APG	TAP2	dS	2		0.060101
Plethodontidae	Eurycea	bislineata	APG	TAP2	dS	2		0.167026
Plethodontidae	Hydromantes	italicus	APG	TAP2	dS	2		0.0510092
Plethodontidae	Hydromantes	strinatii	APG	TAP2	dS	2		0.0424807
Plethodontidae	Plethodon	cinereus	APG	TAP2	dS	2		0.105922
Proteidae	Proteus	anguinus	APG	TAP2	dS	2		0.165917
Salamandridae	Ichthyosaura	alpestris	APG	TAP2	dS	2		0.108256
Salamandridae	Lissotriton	boscai	APG	TAP2	dS	2		0.0248958
Salamandridae	Lissotriton	helveticus	APG	TAP2	dS	2		0.22348
Salamandridae	Lissotriton	italicus	APG	TAP2	dS	2		0.0420608
Salamandridae	Ommatotriton	nesterovi	APG	TAP2	dS	2		0.0872846
Salamandridae	Ommatotriton	ophryticus	APG	TAP2	dS	2		0.0733435
Salamandridae	Pleurodeles	waltl	APG	TAP2	dS	2		0.00726381
Salamandridae	Salamandra	salamandra	APG	TAP2	dS	2		0.0610255
Salamandridae	Triturus	cristatus	APG	TAP2	dS	2		0.0171441
Salamandridae	Triturus	dobrogicus	APG	TAP2	dS	2		0.0794663
Salamandridae	Triturus	ivanbureschi	APG	TAP2	dS	2		0.0127456
Salamandridae	Triturus	karelinii	APG	TAP2	dS	2		0.0710979
Salamandridae	Triturus	macedonicus	APG	TAP2	dS	2		0.00617613
Salamandridae	Triturus	marmoratus	APG	TAP2	dS	2		0.0280472
Salamandridae	Triturus	pygmaeus	APG	TAP2	dS	2		0.0259131
Ambystomatidae	Ambystoma	texanum	APG	TAPBP	AA	0	0.0232245	0.0617761
Ambystomatidae	Ambystoma	tigrinum	APG	TAPBP	AA	0	0.00863798	0.0142349
Cryptobranchidae	Andrias	davidianus	APG	TAPBP	AA	0	0.00367943	0.0224215
Hynobiidae	Hynobius	leechii	APG	TAPBP	AA	0	0.00601594	0.00961538
Hynobiidae	Hynobius	retardatus	APG	TAPBP	AA	0	0.00617284	0.111111
Hynobiidae	Hynobius	tokyoensis	APG	TAPBP	AA	0	0.0045082	0.00819672
Plethodontidae	Batrachoseps	attenuatus	APG	TAPBP	AA	0	0.0168304	0.034188
Plethodontidae	Batrachoseps	nigriventris	APG	TAPBP	AA	0	0.0162373	0.0351563
Plethodontidae	Desmognathus	fuscus	APG	TAPBP	AA	0	0.00495557	0.0075188
Plethodontidae	Eurycea	bislineata	APG	TAPBP	AA	0	0.00264053	0.0037594
Plethodontidae	Hydromantes	italicus	APG	TAPBP	AA	0	0.00784812	0.0217391
Plethodontidae	Hydromantes	strinatii	APG	TAPBP	AA	0	0.00281444	0.00543478
Plethodontidae	Karsenia	koreana	APG	TAPBP	AA	0	0.022138	0.0353535
Plethodontidae	Plethodon	cinereus	APG	TAPBP	AA	0	0.0229659	0.0334646
Proteidae	Proteus	anguinus	APG	TAPBP	AA	0	0.0181854	0.04
Salamandridae	Ichthyosaura	alpestris	APG	TAPBP	AA	0	0.0240899	0.0436508
Salamandridae	Lissotriton	boscai	APG	TAPBP	AA	0	0.0132576	0.021645
Salamandridae	Lissotriton	helveticus	APG	TAPBP	AA	0	0.0320361	0.118041
Salamandridae	Lissotriton	italicus	APG	TAPBP	AA	0	0.0213837	0.0429864
Salamandridae	Ommatotriton	nesterovi	APG	TAPBP	AA	0	0.0122777	0.0600465
Salamandridae	Ommatotriton	ophryticus	APG	TAPBP	AA	0	0.00314417	0.00613497
Salamandridae	Pleurodeles	waltl	APG	TAPBP	AA	0	0	0
Salamandridae	Salamandra	salamandra	APG	TAPBP	AA	0	0.0142243	0.031457
Salamandridae	Triturus	cristatus	APG	TAPBP	AA	0	0.00508937	0.00943396
Salamandridae	Triturus	dobrogicus	APG	TAPBP	AA	0	0.00670691	0.00938967
Salamandridae	Triturus	ivanbureschi	APG	TAPBP	AA	0	0.00271587	0.0140187
Salamandridae	Triturus	karelinii	APG	TAPBP	AA	0	0.0145357	0.0518868
Salamandridae	Triturus	macedonicus	APG	TAPBP	AA	0	0.019158	0.0258216
Salamandridae	Triturus	marmoratus	APG	TAPBP	AA	0	0.0121968	0.0212264
Salamandridae	Triturus	pygmaeus	APG	TAPBP	AA	0	0.00484365	0.00858369
Ambystomatidae	Ambystoma	texanum	APG	TAPBP	AA	1		0.0473654
Ambystomatidae	Ambystoma	tigrinum	APG	TAPBP	AA	1		0.0103138
Cryptobranchidae	Andrias	davidianus	APG	TAPBP	AA	1		0.0205322
Hynobiidae	Hynobius	leechii	APG	TAPBP	AA	1		0.0075166
Hynobiidae	Hynobius	retardatus	APG	TAPBP	AA	1		0.104756
Hynobiidae	Hynobius	tokyoensis	APG	TAPBP	AA	1		0.00675977
Plethodontidae	Batrachoseps	attenuatus	APG	TAPBP	AA	1		0.0237311
Plethodontidae	Batrachoseps	nigriventris	APG	TAPBP	AA	1		0.0249019
Plethodontidae	Desmognathus	fuscus	APG	TAPBP	AA	1		0.00689794
Plethodontidae	Eurycea	bislineata	APG	TAPBP	AA	1		0.00358071
Plethodontidae	Hydromantes	italicus	APG	TAPBP	AA	1		0.0130487
Plethodontidae	Hydromantes	strinatii	APG	TAPBP	AA	1		0.00297205
Plethodontidae	Karsenia	koreana	APG	TAPBP	AA	1		0.0259539
Plethodontidae	Plethodon	cinereus	APG	TAPBP	AA	1		0.024701
Proteidae	Proteus	anguinus	APG	TAPBP	AA	1		0.0240202
Salamandridae	Ichthyosaura	alpestris	APG	TAPBP	AA	1		0.0348752
Salamandridae	Lissotriton	boscai	APG	TAPBP	AA	1		0.014822
Salamandridae	Lissotriton	helveticus	APG	TAPBP	AA	1		0.0767301
Salamandridae	Lissotriton	italicus	APG	TAPBP	AA	1		0.0228264
Salamandridae	Ommatotriton	nesterovi	APG	TAPBP	AA	1		0.0495683
Salamandridae	Ommatotriton	ophryticus	APG	TAPBP	AA	1		0.00328069
Salamandridae	Pleurodeles	waltl	APG	TAPBP	AA	1		0
Salamandridae	Salamandra	salamandra	APG	TAPBP	AA	1		0.024477
Salamandridae	Triturus	cristatus	APG	TAPBP	AA	1		0.00557023
Salamandridae	Triturus	dobrogicus	APG	TAPBP	AA	1		0.00793602
Salamandridae	Triturus	ivanbureschi	APG	TAPBP	AA	1		0.0119782
Salamandridae	Triturus	karelinii	APG	TAPBP	AA	1		0.0442809
Salamandridae	Triturus	macedonicus	APG	TAPBP	AA	1		0.0197828
Salamandridae	Triturus	marmoratus	APG	TAPBP	AA	1		0.0133695
Salamandridae	Triturus	pygmaeus	APG	TAPBP	AA	1		0.00613919
Ambystomatidae	Ambystoma	texanum	APG	TAPBP	AA	2		0.0443459
Ambystomatidae	Ambystoma	tigrinum	APG	TAPBP	AA	2		0.00954347
Cryptobranchidae	Andrias	davidianus	APG	TAPBP	AA	2		0.0203338
Hynobiidae	Hynobius	leechii	APG	TAPBP	AA	2		0.00732939
Hynobiidae	Hynobius	retardatus	APG	TAPBP	AA	2		0.098764
Hynobiidae	Hynobius	tokyoensis	APG	TAPBP	AA	2		0.006027
Plethodontidae	Batrachoseps	attenuatus	APG	TAPBP	AA	2		0.0220319
Plethodontidae	Batrachoseps	nigriventris	APG	TAPBP	AA	2		0.0229167
Plethodontidae	Desmognathus	fuscus	APG	TAPBP	AA	2		0.00644088
Plethodontidae	Eurycea	bislineata	APG	TAPBP	AA	2		0.00343072
Plethodontidae	Hydromantes	italicus	APG	TAPBP	AA	2		0.0119218
Plethodontidae	Hydromantes	strinatii	APG	TAPBP	AA	2		0.00281617
Plethodontidae	Karsenia	koreana	APG	TAPBP	AA	2		0.0241705
Plethodontidae	Plethodon	cinereus	APG	TAPBP	AA	2		0.0231285
Proteidae	Proteus	anguinus	APG	TAPBP	AA	2		0.0231247
Salamandridae	Ichthyosaura	alpestris	APG	TAPBP	AA	2		0.0312593
Salamandridae	Lissotriton	boscai	APG	TAPBP	AA	2		0.0139852
Salamandridae	Lissotriton	helveticus	APG	TAPBP	AA	2		0.0688729
Salamandridae	Lissotriton	italicus	APG	TAPBP	AA	2		0.0213674
Salamandridae	Ommatotriton	nesterovi	APG	TAPBP	AA	2		0.0460565
Salamandridae	Ommatotriton	ophryticus	APG	TAPBP	AA	2		0.00314513
Salamandridae	Pleurodeles	waltl	APG	TAPBP	AA	2		0
Salamandridae	Salamandra	salamandra	APG	TAPBP	AA	2		0.0230998
Salamandridae	Triturus	cristatus	APG	TAPBP	AA	2		0.00510402
Salamandridae	Triturus	dobrogicus	APG	TAPBP	AA	2		0.00727249
Salamandridae	Triturus	ivanbureschi	APG	TAPBP	AA	2		0.0118051
Salamandridae	Triturus	karelinii	APG	TAPBP	AA	2		0.0427251
Salamandridae	Triturus	macedonicus	APG	TAPBP	AA	2		0.0192403
Salamandridae	Triturus	marmoratus	APG	TAPBP	AA	2		0.0126209
Salamandridae	Triturus	pygmaeus	APG	TAPBP	AA	2		0.00548145
Ambystomatidae	Ambystoma	texanum	APG	TAPBP	AAGhm	0	0.0167895	0.0449807
Ambystomatidae	Ambystoma	tigrinum	APG	TAPBP	AAGhm	0	0.00496646	0.00843416
Cryptobranchidae	Andrias	davidianus	APG	TAPBP	AAGhm	0	0.00106749	0.0103587
Hynobiidae	Hynobius	leechii	APG	TAPBP	AAGhm	0	0.00276215	0.00408654
Hynobiidae	Hynobius	retardatus	APG	TAPBP	AAGhm	0	0.00503087	0.0944444
Hynobiidae	Hynobius	tokyoensis	APG	TAPBP	AAGhm	0	0.00130738	0.00237705
Plethodontidae	Batrachoseps	attenuatus	APG	TAPBP	AAGhm	0	0.0135732	0.0305342
Plethodontidae	Batrachoseps	nigriventris	APG	TAPBP	AAGhm	0	0.00710684	0.0198438
Plethodontidae	Desmognathus	fuscus	APG	TAPBP	AAGhm	0	0.00768113	0.0116541
Plethodontidae	Eurycea	bislineata	APG	TAPBP	AAGhm	0	0.00168994	0.00240602
Plethodontidae	Hydromantes	italicus	APG	TAPBP	AAGhm	0	0.00350824	0.0125
Plethodontidae	Hydromantes	strinatii	APG	TAPBP	AAGhm	0	0.00163238	0.00315217
Plethodontidae	Karsenia	koreana	APG	TAPBP	AAGhm	0	0.0145547	0.0231313
Plethodontidae	Plethodon	cinereus	APG	TAPBP	AAGhm	0	0.0123383	0.0190157
Proteidae	Proteus	anguinus	APG	TAPBP	AAGhm	0	0.00883758	0.0287333
Salamandridae	Ichthyosaura	alpestris	APG	TAPBP	AAGhm	0	0.0140544	0.0263889
Salamandridae	Lissotriton	boscai	APG	TAPBP	AAGhm	0	0.00561634	0.00948052
Salamandridae	Lissotriton	helveticus	APG	TAPBP	AAGhm	0	0.0159871	0.0672683
Salamandridae	Lissotriton	italicus	APG	TAPBP	AAGhm	0	0.0100971	0.0231448
Salamandridae	Ommatotriton	nesterovi	APG	TAPBP	AAGhm	0	0.0063727	0.0287554
Salamandridae	Ommatotriton	ophryticus	APG	TAPBP	AAGhm	0	0.00238957	0.00466258
Salamandridae	Pleurodeles	waltl	APG	TAPBP	AAGhm	0	0	0
Salamandridae	Salamandra	salamandra	APG	TAPBP	AAGhm	0	0.00514464	0.0101656
Salamandridae	Triturus	cristatus	APG	TAPBP	AAGhm	0	0.00251924	0.00466981
Salamandridae	Triturus	dobrogicus	APG	TAPBP	AAGhm	0	0.00498156	0.007277
Salamandridae	Triturus	ivanbureschi	APG	TAPBP	AAGhm	0	0.000189512	0.00682243
Salamandridae	Triturus	karelinii	APG	TAPBP	AAGhm	0	0.0101276	0.0375
Salamandridae	Triturus	macedonicus	APG	TAPBP	AAGhm	0	0.00492958	0.00492958
Salamandridae	Triturus	marmoratus	APG	TAPBP	AAGhm	0	0.00847709	0.0125
Salamandridae	Triturus	pygmaeus	APG	TAPBP	AAGhm	0	0.00198651	0.00347639
Ambystomatidae	Ambystoma	texanum	APG	TAPBP	AAGhm	1		0.0380495
Ambystomatidae	Ambystoma	tigrinum	APG	TAPBP	AAGhm	1		0.0057749
Cryptobranchidae	Andrias	davidianus	APG	TAPBP	AAGhm	1		0.0100753
Hynobiidae	Hynobius	leechii	APG	TAPBP	AAGhm	1		0.00364321
Hynobiidae	Hynobius	retardatus	APG	TAPBP	AAGhm	1		0.089275
Hynobiidae	Hynobius	tokyoensis	APG	TAPBP	AAGhm	1		0.00196033
Plethodontidae	Batrachoseps	attenuatus	APG	TAPBP	AAGhm	1		0.0210807
Plethodontidae	Batrachoseps	nigriventris	APG	TAPBP	AAGhm	1		0.0146313
Plethodontidae	Desmognathus	fuscus	APG	TAPBP	AAGhm	1		0.0106918
Plethodontidae	Eurycea	bislineata	APG	TAPBP	AAGhm	1		0.00229165
Plethodontidae	Hydromantes	italicus	APG	TAPBP	AAGhm	1		0.00671645
Plethodontidae	Hydromantes	strinatii	APG	TAPBP	AAGhm	1		0.00172379
Plethodontidae	Karsenia	koreana	APG	TAPBP	AAGhm	1		0.0169027
Plethodontidae	Plethodon	cinereus	APG	TAPBP	AAGhm	1		0.0133623
Proteidae	Proteus	anguinus	APG	TAPBP	AAGhm	1		0.0131031
Salamandridae	Ichthyosaura	alpestris	APG	TAPBP	AAGhm	1		0.0209741
Salamandridae	Lissotriton	boscai	APG	TAPBP	AAGhm	1		0.00621164
Salamandridae	Lissotriton	helveticus	APG	TAPBP	AAGhm	1		0.045051
Salamandridae	Lissotriton	italicus	APG	TAPBP	AAGhm	1		0.0113522
Salamandridae	Ommatotriton	nesterovi	APG	TAPBP	AAGhm	1		0.0261725
Salamandridae	Ommatotriton	ophryticus	APG	TAPBP	AAGhm	1		0.00249333
Salamandridae	Pleurodeles	waltl	APG	TAPBP	AAGhm	1		0
Salamandridae	Salamandra	salamandra	APG	TAPBP	AAGhm	1		0.00833762
Salamandridae	Triturus	cristatus	APG	TAPBP	AAGhm	1		0.00275727
Salamandridae	Triturus	dobrogicus	APG	TAPBP	AAGhm	1		0.00596531
Salamandridae	Triturus	ivanbureschi	APG	TAPBP	AAGhm	1		0.00682243
Salamandridae	Triturus	karelinii	APG	TAPBP	AAGhm	1		0.0332341
Salamandridae	Triturus	macedonicus	APG	TAPBP	AAGhm	1		0.00492958
Salamandridae	Triturus	marmoratus	APG	TAPBP	AAGhm	1		0.00883604
Salamandridae	Triturus	pygmaeus	APG	TAPBP	AAGhm	1		0.00280891
Ambystomatidae	Ambystoma	texanum	APG	TAPBP	AAGhm	2		0.0360055
Ambystomatidae	Ambystoma	tigrinum	APG	TAPBP	AAGhm	2		0.00525165
Cryptobranchidae	Andrias	davidianus	APG	TAPBP	AAGhm	2		0.0100455
Hynobiidae	Hynobius	leechii	APG	TAPBP	AAGhm	2		0.00360132
Hynobiidae	Hynobius	retardatus	APG	TAPBP	AAGhm	2		0.0841042
Hynobiidae	Hynobius	tokyoensis	APG	TAPBP	AAGhm	2		0.00174783
Plethodontidae	Batrachoseps	attenuatus	APG	TAPBP	AAGhm	2		0.0189778
Plethodontidae	Batrachoseps	nigriventris	APG	TAPBP	AAGhm	2		0.0136857
Plethodontidae	Desmognathus	fuscus	APG	TAPBP	AAGhm	2		0.00998337
Plethodontidae	Eurycea	bislineata	APG	TAPBP	AAGhm	2		0.00219566
Plethodontidae	Hydromantes	italicus	APG	TAPBP	AAGhm	2		0.00573134
Plethodontidae	Hydromantes	strinatii	APG	TAPBP	AAGhm	2		0.00163338
Plethodontidae	Karsenia	koreana	APG	TAPBP	AAGhm	2		0.0156164
Plethodontidae	Plethodon	cinereus	APG	TAPBP	AAGhm	2		0.0125169
Proteidae	Proteus	anguinus	APG	TAPBP	AAGhm	2		0.0119864
Salamandridae	Ichthyosaura	alpestris	APG	TAPBP	AAGhm	2		0.0187486
Salamandridae	Lissotriton	boscai	APG	TAPBP	AAGhm	2		0.00587922
Salamandridae	Lissotriton	helveticus	APG	TAPBP	AAGhm	2		0.0400767
Salamandridae	Lissotriton	italicus	APG	TAPBP	AAGhm	2		0.0101534
Salamandridae	Ommatotriton	nesterovi	APG	TAPBP	AAGhm	2		0.0247718
Salamandridae	Ommatotriton	ophryticus	APG	TAPBP	AAGhm	2		0.0023903
Salamandridae	Pleurodeles	waltl	APG	TAPBP	AAGhm	2		0
Salamandridae	Salamandra	salamandra	APG	TAPBP	AAGhm	2		0.00800827
Salamandridae	Triturus	cristatus	APG	TAPBP	AAGhm	2		0.00252649
Salamandridae	Triturus	dobrogicus	APG	TAPBP	AAGhm	2		0.00540935
Salamandridae	Triturus	ivanbureschi	APG	TAPBP	AAGhm	2		0.00682243
Salamandridae	Triturus	karelinii	APG	TAPBP	AAGhm	2		0.0323783
Salamandridae	Triturus	macedonicus	APG	TAPBP	AAGhm	2		0.00492958
Salamandridae	Triturus	marmoratus	APG	TAPBP	AAGhm	2		0.00856797
Salamandridae	Triturus	pygmaeus	APG	TAPBP	AAGhm	2		0.00249186
Ambystomatidae	Ambystoma	texanum	APG	TAPBP	dS	0	0.0252548	0.0555245
Ambystomatidae	Ambystoma	tigrinum	APG	TAPBP	dS	0	0.0272945	0.0519027
Cryptobranchidae	Andrias	davidianus	APG	TAPBP	dS	0	0.0112298	0.0181633
Hynobiidae	Hynobius	leechii	APG	TAPBP	dS	0	0.00353035	0.00613973
Hynobiidae	Hynobius	retardatus	APG	TAPBP	dS	0	0	0
Hynobiidae	Hynobius	tokyoensis	APG	TAPBP	dS	0	0.00641063	0.0202739
Plethodontidae	Batrachoseps	attenuatus	APG	TAPBP	dS	0	0.0142672	0.0474781
Plethodontidae	Batrachoseps	nigriventris	APG	TAPBP	dS	0	0.0271794	0.0447545
Plethodontidae	Desmognathus	fuscus	APG	TAPBP	dS	0	0	0
Plethodontidae	Eurycea	bislineata	APG	TAPBP	dS	0	0.0334159	0.0646852
Plethodontidae	Hydromantes	italicus	APG	TAPBP	dS	0	0.0073234	0.0221172
Plethodontidae	Hydromantes	strinatii	APG	TAPBP	dS	0	0.019073	0.0484365
Plethodontidae	Karsenia	koreana	APG	TAPBP	dS	0	0.0488038	0.0595378
Plethodontidae	Plethodon	cinereus	APG	TAPBP	dS	0	0.0345266	0.0503241
Proteidae	Proteus	anguinus	APG	TAPBP	dS	0	0.014791	0.0379034
Salamandridae	Ichthyosaura	alpestris	APG	TAPBP	dS	0	0.0333927	0.0898698
Salamandridae	Lissotriton	boscai	APG	TAPBP	dS	0	0.0511603	0.0767341
Salamandridae	Lissotriton	helveticus	APG	TAPBP	dS	0	0.0493758	0.19214
Salamandridae	Lissotriton	italicus	APG	TAPBP	dS	0	0.0247557	0.117323
Salamandridae	Ommatotriton	nesterovi	APG	TAPBP	dS	0	0.0471509	0.134481
Salamandridae	Ommatotriton	ophryticus	APG	TAPBP	dS	0	0.0187544	0.0704595
Salamandridae	Pleurodeles	waltl	APG	TAPBP	dS	0	0.00502218	0.00819948
Salamandridae	Salamandra	salamandra	APG	TAPBP	dS	0	0.0242889	0.063135
Salamandridae	Triturus	cristatus	APG	TAPBP	dS	0	0.0178629	0.0219644
Salamandridae	Triturus	dobrogicus	APG	TAPBP	dS	0	0.0793252	0.149019
Salamandridae	Triturus	ivanbureschi	APG	TAPBP	dS	0	0.0177364	0.0564836
Salamandridae	Triturus	karelinii	APG	TAPBP	dS	0	0.0219704	0.075447
Salamandridae	Triturus	macedonicus	APG	TAPBP	dS	0	0.0146356	0.0146356
Salamandridae	Triturus	marmoratus	APG	TAPBP	dS	0	0.0097466	0.0321387
Salamandridae	Triturus	pygmaeus	APG	TAPBP	dS	0	0.00656504	0.0125721
Ambystomatidae	Ambystoma	texanum	APG	TAPBP	dS	1		0.0359134
Ambystomatidae	Ambystoma	tigrinum	APG	TAPBP	dS	1		0.0417562
Cryptobranchidae	Andrias	davidianus	APG	TAPBP	dS	1		0.0147115
Hynobiidae	Hynobius	leechii	APG	TAPBP	dS	1		0.00447454
Hynobiidae	Hynobius	retardatus	APG	TAPBP	dS	1		0
Hynobiidae	Hynobius	tokyoensis	APG	TAPBP	dS	1		0.0194427
Plethodontidae	Batrachoseps	attenuatus	APG	TAPBP	dS	1		0.0326161
Plethodontidae	Batrachoseps	nigriventris	APG	TAPBP	dS	1		0.0328731
Plethodontidae	Desmognathus	fuscus	APG	TAPBP	dS	1		0
Plethodontidae	Eurycea	bislineata	APG	TAPBP	dS	1		0.0524626
Plethodontidae	Hydromantes	italicus	APG	TAPBP	dS	1		0.00940433
Plethodontidae	Hydromantes	strinatii	APG	TAPBP	dS	1		0.0363373
Plethodontidae	Karsenia	koreana	APG	TAPBP	dS	1		0.0525218
Plethodontidae	Plethodon	cinereus	APG	TAPBP	dS	1		0.0447096
Proteidae	Proteus	anguinus	APG	TAPBP	dS	1		0.0255921
Salamandridae	Ichthyosaura	alpestris	APG	TAPBP	dS	1		0.0649805
Salamandridae	Lissotriton	boscai	APG	TAPBP	dS	1		0.0643731
Salamandridae	Lissotriton	helveticus	APG	TAPBP	dS	1		0.125177
Salamandridae	Lissotriton	italicus	APG	TAPBP	dS	1		0.079919
Salamandridae	Ommatotriton	nesterovi	APG	TAPBP	dS	1		0.0997557
Salamandridae	Ommatotriton	ophryticus	APG	TAPBP	dS	1		0.047207
Salamandridae	Pleurodeles	waltl	APG	TAPBP	dS	1		0.00611854
Salamandridae	Salamandra	salamandra	APG	TAPBP	dS	1		0.04861
Salamandridae	Triturus	cristatus	APG	TAPBP	dS	1		0.0180637
Salamandridae	Triturus	dobrogicus	APG	TAPBP	dS	1		0.105219
Salamandridae	Triturus	ivanbureschi	APG	TAPBP	dS	1		0.0269459
Salamandridae	Triturus	karelinii	APG	TAPBP	dS	1		0.0630034
Salamandridae	Triturus	macedonicus	APG	TAPBP	dS	1		0.0146356
Salamandridae	Triturus	marmoratus	APG	TAPBP	dS	1		0.0147836
Salamandridae	Triturus	pygmaeus	APG	TAPBP	dS	1		0.00991164
Ambystomatidae	Ambystoma	texanum	APG	TAPBP	dS	2		0.0324135
Ambystomatidae	Ambystoma	tigrinum	APG	TAPBP	dS	2		0.0386786
Cryptobranchidae	Andrias	davidianus	APG	TAPBP	dS	2		0.0130971
Hynobiidae	Hynobius	leechii	APG	TAPBP	dS	2		0.00392943
Hynobiidae	Hynobius	retardatus	APG	TAPBP	dS	2		0
Hynobiidae	Hynobius	tokyoensis	APG	TAPBP	dS	2		0.0190596
Plethodontidae	Batrachoseps	attenuatus	APG	TAPBP	dS	2		0.0270141
Plethodontidae	Batrachoseps	nigriventris	APG	TAPBP	dS	2		0.0311721
Plethodontidae	Desmognathus	fuscus	APG	TAPBP	dS	2		0
Plethodontidae	Eurycea	bislineata	APG	TAPBP	dS	2		0.0478757
Plethodontidae	Hydromantes	italicus	APG	TAPBP	dS	2		0.00749973
Plethodontidae	Hydromantes	strinatii	APG	TAPBP	dS	2		0.0319028
Plethodontidae	Karsenia	koreana	APG	TAPBP	dS	2		0.0499398
Plethodontidae	Plethodon	cinereus	APG	TAPBP	dS	2		0.0435686
Proteidae	Proteus	anguinus	APG	TAPBP	dS	2		0.0218037
Salamandridae	Ichthyosaura	alpestris	APG	TAPBP	dS	2		0.0574867
Salamandridae	Lissotriton	boscai	APG	TAPBP	dS	2		0.0610396
Salamandridae	Lissotriton	helveticus	APG	TAPBP	dS	2		0.105242
Salamandridae	Lissotriton	italicus	APG	TAPBP	dS	2		0.0738352
Salamandridae	Ommatotriton	nesterovi	APG	TAPBP	dS	2		0.0902832
Salamandridae	Ommatotriton	ophryticus	APG	TAPBP	dS	2		0.0392249
Salamandridae	Pleurodeles	waltl	APG	TAPBP	dS	2		0.00537451
Salamandridae	Salamandra	salamandra	APG	TAPBP	dS	2		0.0420207
Salamandridae	Triturus	cristatus	APG	TAPBP	dS	2		0.0178353
Salamandridae	Triturus	dobrogicus	APG	TAPBP	dS	2		0.0932157
Salamandridae	Triturus	ivanbureschi	APG	TAPBP	dS	2		0.0245666
Salamandridae	Triturus	karelinii	APG	TAPBP	dS	2		0.0593846
Salamandridae	Triturus	macedonicus	APG	TAPBP	dS	2		0.0146356
Salamandridae	Triturus	marmoratus	APG	TAPBP	dS	2		0.0111237
Salamandridae	Triturus	pygmaeus	APG	TAPBP	dS	2		0.00970643
Ambystomatidae	Ambystoma	texanum	APG	TAPs	AA	0	0.0381847	0.0970953
Ambystomatidae	Ambystoma	tigrinum	APG	TAPs	AA	0	0.0500441	0.162215
Cryptobranchidae	Andrias	davidianus	APG	TAPs	AA	0	0.0300884	0.0520414
Hynobiidae	Hynobius	leechii	APG	TAPs	AA	0	0.06381	0.233721
Hynobiidae	Hynobius	retardatus	APG	TAPs	AA	0	0.0498164	0.220744
Hynobiidae	Hynobius	tokyoensis	APG	TAPs	AA	0	0.0497288	0.124472
Plethodontidae	Batrachoseps	attenuatus	APG	TAPs	AA	0	0.0608415	0.19957
Plethodontidae	Batrachoseps	nigriventris	APG	TAPs	AA	0	0.0691386	0.301547
Plethodontidae	Desmognathus	fuscus	APG	TAPs	AA	0	0.050248	0.0634371
Plethodontidae	Eurycea	bislineata	APG	TAPs	AA	0	0.0555188	0.108319
Plethodontidae	Hydromantes	italicus	APG	TAPs	AA	0	0.0310697	0.0433263
Plethodontidae	Hydromantes	strinatii	APG	TAPs	AA	0	0.0224882	0.031473
Plethodontidae	Karsenia	koreana	APG	TAPs	AA	0	0.0446821	0.0710042
Plethodontidae	Plethodon	cinereus	APG	TAPs	AA	0	0.0835301	0.1291
Proteidae	Proteus	anguinus	APG	TAPs	AA	0	0.0478613	0.108955
Salamandridae	Ichthyosaura	alpestris	APG	TAPs	AA	0	0.0352892	0.0640625
Salamandridae	Lissotriton	boscai	APG	TAPs	AA	0	0.0236265	0.0397814
Salamandridae	Lissotriton	helveticus	APG	TAPs	AA	0	0.0557452	0.177725
Salamandridae	Lissotriton	italicus	APG	TAPs	AA	0	0.0133903	0.0277898
Salamandridae	Ommatotriton	nesterovi	APG	TAPs	AA	0	0.0291295	0.0966655
Salamandridae	Ommatotriton	ophryticus	APG	TAPs	AA	0	0.0232896	0.0501768
Salamandridae	Pleurodeles	waltl	APG	TAPs	AA	0	0.00318793	0.00502576
Salamandridae	Salamandra	salamandra	APG	TAPs	AA	0	0.0272335	0.0650643
Salamandridae	Triturus	cristatus	APG	TAPs	AA	0	0.0163162	0.0332964
Salamandridae	Triturus	dobrogicus	APG	TAPs	AA	0	0.0387229	0.0691557
Salamandridae	Triturus	ivanbureschi	APG	TAPs	AA	0	0.0119193	0.0191869
Salamandridae	Triturus	karelinii	APG	TAPs	AA	0	0.0280363	0.0467793
Salamandridae	Triturus	macedonicus	APG	TAPs	AA	0	0.0205667	0.0280646
Salamandridae	Triturus	marmoratus	APG	TAPs	AA	0	0.0149776	0.0326328
Salamandridae	Triturus	pygmaeus	APG	TAPs	AA	0	0.0118419	0.0229105
Ambystomatidae	Ambystoma	texanum	APG	TAPs	AA	1		0.065965
Ambystomatidae	Ambystoma	tigrinum	APG	TAPs	AA	1		0.104968
Cryptobranchidae	Andrias	davidianus	APG	TAPs	AA	1		0.0359954
Hynobiidae	Hynobius	leechii	APG	TAPs	AA	1		0.152372
Hynobiidae	Hynobius	retardatus	APG	TAPs	AA	1		0.124117
Hynobiidae	Hynobius	tokyoensis	APG	TAPs	AA	1		0.0906661
Plethodontidae	Batrachoseps	attenuatus	APG	TAPs	AA	1		0.123659
Plethodontidae	Batrachoseps	nigriventris	APG	TAPs	AA	1		0.184879
Plethodontidae	Desmognathus	fuscus	APG	TAPs	AA	1		0.0567138
Plethodontidae	Eurycea	bislineata	APG	TAPs	AA	1		0.0812158
Plethodontidae	Hydromantes	italicus	APG	TAPs	AA	1		0.0378757
Plethodontidae	Hydromantes	strinatii	APG	TAPs	AA	1		0.0280052
Plethodontidae	Karsenia	koreana	APG	TAPs	AA	1		0.0533747
Plethodontidae	Plethodon	cinereus	APG	TAPs	AA	1		0.0995091
Proteidae	Proteus	anguinus	APG	TAPs	AA	1		0.0780396
Salamandridae	Ichthyosaura	alpestris	APG	TAPs	AA	1		0.0531852
Salamandridae	Lissotriton	boscai	APG	TAPs	AA	1		0.0263854
Salamandridae	Lissotriton	helveticus	APG	TAPs	AA	1		0.116765
Salamandridae	Lissotriton	italicus	APG	TAPs	AA	1		0.0184825
Salamandridae	Ommatotriton	nesterovi	APG	TAPs	AA	1		0.0616304
Salamandridae	Ommatotriton	ophryticus	APG	TAPs	AA	1		0.0374285
Salamandridae	Pleurodeles	waltl	APG	TAPs	AA	1		0.00382771
Salamandridae	Salamandra	salamandra	APG	TAPs	AA	1		0.0471419
Salamandridae	Triturus	cristatus	APG	TAPs	AA	1		0.0217068
Salamandridae	Triturus	dobrogicus	APG	TAPs	AA	1		0.0473466
Salamandridae	Triturus	ivanbureschi	APG	TAPs	AA	1		0.0125915
Salamandridae	Triturus	karelinii	APG	TAPs	AA	1		0.033242
Salamandridae	Triturus	macedonicus	APG	TAPs	AA	1		0.0230722
Salamandridae	Triturus	marmoratus	APG	TAPs	AA	1		0.025583
Salamandridae	Triturus	pygmaeus	APG	TAPs	AA	1		0.0184172
Ambystomatidae	Ambystoma	texanum	APG	TAPs	AA	2		0.0572491
Ambystomatidae	Ambystoma	tigrinum	APG	TAPs	AA	2		0.0880133
Cryptobranchidae	Andrias	davidianus	APG	TAPs	AA	2		0.0320909
Hynobiidae	Hynobius	leechii	APG	TAPs	AA	2		0.123957
Hynobiidae	Hynobius	retardatus	APG	TAPs	AA	2		0.100836
Hynobiidae	Hynobius	tokyoensis	APG	TAPs	AA	2		0.0794875
Plethodontidae	Batrachoseps	attenuatus	APG	TAPs	AA	2		0.102955
Plethodontidae	Batrachoseps	nigriventris	APG	TAPs	AA	2		0.150191
Plethodontidae	Desmognathus	fuscus	APG	TAPs	AA	2		0.0533701
Plethodontidae	Eurycea	bislineata	APG	TAPs	AA	2		0.0723063
Plethodontidae	Hydromantes	italicus	APG	TAPs	AA	2		0.0366648
Plethodontidae	Hydromantes	strinatii	APG	TAPs	AA	2		0.0269165
Plethodontidae	Karsenia	koreana	APG	TAPs	AA	2		0.0467525
Plethodontidae	Plethodon	cinereus	APG	TAPs	AA	2		0.0922855
Proteidae	Proteus	anguinus	APG	TAPs	AA	2		0.0719274
Salamandridae	Ichthyosaura	alpestris	APG	TAPs	AA	2		0.0492731
Salamandridae	Lissotriton	boscai	APG	TAPs	AA	2		0.0248845
Salamandridae	Lissotriton	helveticus	APG	TAPs	AA	2		0.101137
Salamandridae	Lissotriton	italicus	APG	TAPs	AA	2		0.0175573
Salamandridae	Ommatotriton	nesterovi	APG	TAPs	AA	2		0.052635
Salamandridae	Ommatotriton	ophryticus	APG	TAPs	AA	2		0.0345006
Salamandridae	Pleurodeles	waltl	APG	TAPs	AA	2		0.0035786
Salamandridae	Salamandra	salamandra	APG	TAPs	AA	2		0.0434746
Salamandridae	Triturus	cristatus	APG	TAPs	AA	2		0.0192389
Salamandridae	Triturus	dobrogicus	APG	TAPs	AA	2		0.0420515
Salamandridae	Triturus	ivanbureschi	APG	TAPs	AA	2		0.0120139
Salamandridae	Triturus	karelinii	APG	TAPs	AA	2		0.0311117
Salamandridae	Triturus	macedonicus	APG	TAPs	AA	2		0.0220289
Salamandridae	Triturus	marmoratus	APG	TAPs	AA	2		0.0239011
Salamandridae	Triturus	pygmaeus	APG	TAPs	AA	2		0.0177378
Ambystomatidae	Ambystoma	texanum	APG	TAPs	AAGhm	0	0.0222162	0.0623214
Ambystomatidae	Ambystoma	tigrinum	APG	TAPs	AAGhm	0	0.033764	0.105207
Cryptobranchidae	Andrias	davidianus	APG	TAPs	AAGhm	0	0.0205118	0.0355946
Hynobiidae	Hynobius	leechii	APG	TAPs	AAGhm	0	0.0408812	0.157431
Hynobiidae	Hynobius	retardatus	APG	TAPs	AAGhm	0	0.0334248	0.147802
Hynobiidae	Hynobius	tokyoensis	APG	TAPs	AAGhm	0	0.0317511	0.0730158
Plethodontidae	Batrachoseps	attenuatus	APG	TAPs	AAGhm	0	0.0432599	0.140413
Plethodontidae	Batrachoseps	nigriventris	APG	TAPs	AAGhm	0	0.0480149	0.215807
Plethodontidae	Desmognathus	fuscus	APG	TAPs	AAGhm	0	0.0291934	0.0380251
Plethodontidae	Eurycea	bislineata	APG	TAPs	AAGhm	0	0.0337414	0.0658819
Plethodontidae	Hydromantes	italicus	APG	TAPs	AAGhm	0	0.0253729	0.0348036
Plethodontidae	Hydromantes	strinatii	APG	TAPs	AAGhm	0	0.0174627	0.0224924
Plethodontidae	Karsenia	koreana	APG	TAPs	AAGhm	0	0.038246	0.0595989
Plethodontidae	Plethodon	cinereus	APG	TAPs	AAGhm	0	0.0548357	0.0838586
Proteidae	Proteus	anguinus	APG	TAPs	AAGhm	0	0.0289143	0.0617536
Salamandridae	Ichthyosaura	alpestris	APG	TAPs	AAGhm	0	0.0201072	0.0361841
Salamandridae	Lissotriton	boscai	APG	TAPs	AAGhm	0	0.0167892	0.0259408
Salamandridae	Lissotriton	helveticus	APG	TAPs	AAGhm	0	0.0351272	0.116513
Salamandridae	Lissotriton	italicus	APG	TAPs	AAGhm	0	0.00818789	0.0175179
Salamandridae	Ommatotriton	nesterovi	APG	TAPs	AAGhm	0	0.0177046	0.060313
Salamandridae	Ommatotriton	ophryticus	APG	TAPs	AAGhm	0	0.0135588	0.0281502
Salamandridae	Pleurodeles	waltl	APG	TAPs	AAGhm	0	0.00188987	0.0031057
Salamandridae	Salamandra	salamandra	APG	TAPs	AAGhm	0	0.0188983	0.044567
Salamandridae	Triturus	cristatus	APG	TAPs	AAGhm	0	0.0100428	0.0162561
Salamandridae	Triturus	dobrogicus	APG	TAPs	AAGhm	0	0.0201791	0.0374827
Salamandridae	Triturus	ivanbureschi	APG	TAPs	AAGhm	0	0.00740351	0.0117602
Salamandridae	Triturus	karelinii	APG	TAPs	AAGhm	0	0.016872	0.025828
Salamandridae	Triturus	macedonicus	APG	TAPs	AAGhm	0	0.0144979	0.0193859
Salamandridae	Triturus	marmoratus	APG	TAPs	AAGhm	0	0.0101366	0.0218876
Salamandridae	Triturus	pygmaeus	APG	TAPs	AAGhm	0	0.00707391	0.0149177
Ambystomatidae	Ambystoma	texanum	APG	TAPs	AAGhm	1		0.0447603
Ambystomatidae	Ambystoma	tigrinum	APG	TAPs	AAGhm	1		0.0738698
Cryptobranchidae	Andrias	davidianus	APG	TAPs	AAGhm	1		0.0256059
Hynobiidae	Hynobius	leechii	APG	TAPs	AAGhm	1		0.105837
Hynobiidae	Hynobius	retardatus	APG	TAPs	AAGhm	1		0.0901434
Hynobiidae	Hynobius	tokyoensis	APG	TAPs	AAGhm	1		0.0570508
Plethodontidae	Batrachoseps	attenuatus	APG	TAPs	AAGhm	1		0.087215
Plethodontidae	Batrachoseps	nigriventris	APG	TAPs	AAGhm	1		0.13699
Plethodontidae	Desmognathus	fuscus	APG	TAPs	AAGhm	1		0.0338848
Plethodontidae	Eurycea	bislineata	APG	TAPs	AAGhm	1		0.0517024
Plethodontidae	Hydromantes	italicus	APG	TAPs	AAGhm	1		0.0307895
Plethodontidae	Hydromantes	strinatii	APG	TAPs	AAGhm	1		0.0205815
Plethodontidae	Karsenia	koreana	APG	TAPs	AAGhm	1		0.0442414
Plethodontidae	Plethodon	cinereus	APG	TAPs	AAGhm	1		0.0671784
Proteidae	Proteus	anguinus	APG	TAPs	AAGhm	1		0.046122
Salamandridae	Ichthyosaura	alpestris	APG	TAPs	AAGhm	1		0.0305508
Salamandridae	Lissotriton	boscai	APG	TAPs	AAGhm	1		0.0184957
Salamandridae	Lissotriton	helveticus	APG	TAPs	AAGhm	1		0.0766111
Salamandridae	Lissotriton	italicus	APG	TAPs	AAGhm	1		0.0115811
Salamandridae	Ommatotriton	nesterovi	APG	TAPs	AAGhm	1		0.0407953
Salamandridae	Ommatotriton	ophryticus	APG	TAPs	AAGhm	1		0.0222768
Salamandridae	Pleurodeles	waltl	APG	TAPs	AAGhm	1		0.00222714
Salamandridae	Salamandra	salamandra	APG	TAPs	AAGhm	1		0.0337098
Salamandridae	Triturus	cristatus	APG	TAPs	AAGhm	1		0.0120744
Salamandridae	Triturus	dobrogicus	APG	TAPs	AAGhm	1		0.0268128
Salamandridae	Triturus	ivanbureschi	APG	TAPs	AAGhm	1		0.00811
Salamandridae	Triturus	karelinii	APG	TAPs	AAGhm	1		0.0190094
Salamandridae	Triturus	macedonicus	APG	TAPs	AAGhm	1		0.016627
Salamandridae	Triturus	marmoratus	APG	TAPs	AAGhm	1		0.0153662
Salamandridae	Triturus	pygmaeus	APG	TAPs	AAGhm	1		0.0112908
Ambystomatidae	Ambystoma	texanum	APG	TAPs	AAGhm	2		0.0380739
Ambystomatidae	Ambystoma	tigrinum	APG	TAPs	AAGhm	2		0.0621962
Cryptobranchidae	Andrias	davidianus	APG	TAPs	AAGhm	2		0.0226853
Hynobiidae	Hynobius	leechii	APG	TAPs	AAGhm	2		0.0867908
Hynobiidae	Hynobius	retardatus	APG	TAPs	AAGhm	2		0.0724335
Hynobiidae	Hynobius	tokyoensis	APG	TAPs	AAGhm	2		0.05099
Plethodontidae	Batrachoseps	attenuatus	APG	TAPs	AAGhm	2		0.0727948
Plethodontidae	Batrachoseps	nigriventris	APG	TAPs	AAGhm	2		0.110692
Plethodontidae	Desmognathus	fuscus	APG	TAPs	AAGhm	2		0.0317225
Plethodontidae	Eurycea	bislineata	APG	TAPs	AAGhm	2		0.046126
Plethodontidae	Hydromantes	italicus	APG	TAPs	AAGhm	2		0.0299532
Plethodontidae	Hydromantes	strinatii	APG	TAPs	AAGhm	2		0.0198498
Plethodontidae	Karsenia	koreana	APG	TAPs	AAGhm	2		0.0393342
Plethodontidae	Plethodon	cinereus	APG	TAPs	AAGhm	2		0.0620847
Proteidae	Proteus	anguinus	APG	TAPs	AAGhm	2		0.0433373
Salamandridae	Ichthyosaura	alpestris	APG	TAPs	AAGhm	2		0.0282249
Salamandridae	Lissotriton	boscai	APG	TAPs	AAGhm	2		0.0177588
Salamandridae	Lissotriton	helveticus	APG	TAPs	AAGhm	2		0.064982
Salamandridae	Lissotriton	italicus	APG	TAPs	AAGhm	2		0.0109036
Salamandridae	Ommatotriton	nesterovi	APG	TAPs	AAGhm	2		0.0350358
Salamandridae	Ommatotriton	ophryticus	APG	TAPs	AAGhm	2		0.0201458
Salamandridae	Pleurodeles	waltl	APG	TAPs	AAGhm	2		0.00205683
Salamandridae	Salamandra	salamandra	APG	TAPs	AAGhm	2		0.0306768
Salamandridae	Triturus	cristatus	APG	TAPs	AAGhm	2		0.0110825
Salamandridae	Triturus	dobrogicus	APG	TAPs	AAGhm	2		0.0231541
Salamandridae	Triturus	ivanbureschi	APG	TAPs	AAGhm	2		0.00748255
Salamandridae	Triturus	karelinii	APG	TAPs	AAGhm	2		0.0179548
Salamandridae	Triturus	macedonicus	APG	TAPs	AAGhm	2		0.0159425
Salamandridae	Triturus	marmoratus	APG	TAPs	AAGhm	2		0.0130644
Salamandridae	Triturus	pygmaeus	APG	TAPs	AAGhm	2		0.0106834
Ambystomatidae	Ambystoma	texanum	APG	TAPs	dS	0	0.0710051	0.191919
Ambystomatidae	Ambystoma	tigrinum	APG	TAPs	dS	0	0.0888431	0.257052
Cryptobranchidae	Andrias	davidianus	APG	TAPs	dS	0	0.0677555	0.0978358
Hynobiidae	Hynobius	leechii	APG	TAPs	dS	0	0.138105	0.451204
Hynobiidae	Hynobius	retardatus	APG	TAPs	dS	0	0.126155	0.352816
Hynobiidae	Hynobius	tokyoensis	APG	TAPs	dS	0	0.119662	0.280182
Plethodontidae	Batrachoseps	attenuatus	APG	TAPs	dS	0	0.0957104	0.302356
Plethodontidae	Batrachoseps	nigriventris	APG	TAPs	dS	0	0.123111	0.44065
Plethodontidae	Desmognathus	fuscus	APG	TAPs	dS	0	0.0819167	0.123949
Plethodontidae	Eurycea	bislineata	APG	TAPs	dS	0	0.126597	0.229164
Plethodontidae	Hydromantes	italicus	APG	TAPs	dS	0	0.0511117	0.0596694
Plethodontidae	Hydromantes	strinatii	APG	TAPs	dS	0	0.0354574	0.0499816
Plethodontidae	Karsenia	koreana	APG	TAPs	dS	0	0.0668494	0.113293
Plethodontidae	Plethodon	cinereus	APG	TAPs	dS	0	0.132262	0.225788
Proteidae	Proteus	anguinus	APG	TAPs	dS	0	0.0861023	0.203053
Salamandridae	Ichthyosaura	alpestris	APG	TAPs	dS	0	0.0753591	0.134349
Salamandridae	Lissotriton	boscai	APG	TAPs	dS	0	0.0296321	0.0598272
Salamandridae	Lissotriton	helveticus	APG	TAPs	dS	0	0.128935	0.354295
Salamandridae	Lissotriton	italicus	APG	TAPs	dS	0	0.0216021	0.0543491
Salamandridae	Ommatotriton	nesterovi	APG	TAPs	dS	0	0.0549943	0.185917
Salamandridae	Ommatotriton	ophryticus	APG	TAPs	dS	0	0.0519786	0.112254
Salamandridae	Pleurodeles	waltl	APG	TAPs	dS	0	0.00719377	0.0123389
Salamandridae	Salamandra	salamandra	APG	TAPs	dS	0	0.0359708	0.08039
Salamandridae	Triturus	cristatus	APG	TAPs	dS	0	0.0366719	0.0626546
Salamandridae	Triturus	dobrogicus	APG	TAPs	dS	0	0.0683972	0.10851
Salamandridae	Triturus	ivanbureschi	APG	TAPs	dS	0	0.0191742	0.0311748
Salamandridae	Triturus	karelinii	APG	TAPs	dS	0	0.0424148	0.0914157
Salamandridae	Triturus	macedonicus	APG	TAPs	dS	0	0.0439519	0.0505408
Salamandridae	Triturus	marmoratus	APG	TAPs	dS	0	0.0222973	0.0470385
Salamandridae	Triturus	pygmaeus	APG	TAPs	dS	0	0.0172549	0.0410055
Ambystomatidae	Ambystoma	texanum	APG	TAPs	dS	1		0.134699
Ambystomatidae	Ambystoma	tigrinum	APG	TAPs	dS	1		0.175366
Cryptobranchidae	Andrias	davidianus	APG	TAPs	dS	1		0.080629
Hynobiidae	Hynobius	leechii	APG	TAPs	dS	1		0.302355
Hynobiidae	Hynobius	retardatus	APG	TAPs	dS	1		0.20126
Hynobiidae	Hynobius	tokyoensis	APG	TAPs	dS	1		0.21722
Plethodontidae	Batrachoseps	attenuatus	APG	TAPs	dS	1		0.196351
Plethodontidae	Batrachoseps	nigriventris	APG	TAPs	dS	1		0.280457
Plethodontidae	Desmognathus	fuscus	APG	TAPs	dS	1		0.108666
[truncated: 1,923 more rows]

## Sheet: S9_models
Table S9. Summary of the Phylogenetic Generalized Least Squares (PGLS) models
distance: AA - amino-acid p-distance, AAGhm - amino-acid Grantham (1974) distance, dS - number of synonymous differences per synonymous site (Li 1993)
q: weight asigned to allele frequency in diversity estimation with Hill numbers
(0: all alleles weighted equally; 1: alleles weighted according to their frequency; 2: more weight given to frequent alleles)
lambda - estimate of Pagel's lambda
predictor	response	covariate	distance	diversity	q	parameter	estimate	SE	p-val	df1	df2	lambda	R2adj	F	F_p-val
MHCI	APG	nonAPG	AA	alpha	0	(Intercept)	0.0238281	0.00888096	0.0123023	3	27	0.405321	0.0593358	1.91464	0.16688
MHCI	APG	nonAPG	AA	alpha	0	PD_alpha_MHCI	0.00574072	0.00463556	0.226224	3	27	0.405321	0.0593358	1.91464	0.16688
MHCI	APG	nonAPG	AA	alpha	0	PD_alpha_nonAPG	0.701845	0.445898	0.127133	3	27	0.405321	0.0593358	1.91464	0.16688
MHCI	APG	nonAPG	AAGhm	alpha	0	(Intercept)	0.0175541	0.00602957	0.00713246	3	27	0.550005	0.0117301	1.17211	0.324981
MHCI	APG	nonAPG	AAGhm	alpha	0	PD_alpha_MHCI	0.00310184	0.00342997	0.373817	3	27	0.550005	0.0117301	1.17211	0.324981
MHCI	APG	nonAPG	AAGhm	alpha	0	PD_alpha_nonAPG	0.493764	0.393617	0.220439	3	27	0.550005	0.0117301	1.17211	0.324981
MHCI	APG	nonAPG	dS	alpha	0	(Intercept)	0.0385643	0.016404	0.0262831	3	27	0.001	0.15838	3.72868	0.0371624
MHCI	APG	nonAPG	dS	alpha	0	PD_alpha_MHCI	0.00799956	0.00670396	0.243148	3	27	0.001	0.15838	3.72868	0.0371624
MHCI	APG	nonAPG	dS	alpha	0	PD_alpha_nonAPG	1.2361	0.464637	0.0129749	3	27	0.001	0.15838	3.72868	0.0371624
MHCI	APG	nonAPG	AA	gamma	0	(Intercept)	0.0408413	0.0367121	0.275742	3	27	0.99617	0.328502	8.09352	0.00176254
MHCI	APG	nonAPG	AA	gamma	0	PD_gamma_MHCI	0.0105326	0.00284939	0.000982312	3	27	0.99617	0.328502	8.09352	0.00176254
MHCI	APG	nonAPG	AA	gamma	0	PD_gamma_nonAPG	0.722911	0.428276	0.10294	3	27	0.99617	0.328502	8.09352	0.00176254
MHCI	APG	nonAPG	AA	gamma	1	(Intercept)	0.0277304	0.0181841	0.138893	3	27	0.7812	0.300312	7.22351	0.00307079
MHCI	APG	nonAPG	AA	gamma	1	PD_gamma_MHCI	0.0197506	0.00612215	0.00327783	3	27	0.7812	0.300312	7.22351	0.00307079
MHCI	APG	nonAPG	AA	gamma	1	PD_gamma_nonAPG	0.640939	0.52944	0.236541	3	27	0.7812	0.300312	7.22351	0.00307079
MHCI	APG	nonAPG	AA	gamma	2	(Intercept)	0.0176536	0.015046	0.250918	3	27	0.707578	0.33487	8.30027	0.00154979
MHCI	APG	nonAPG	AA	gamma	2	PD_gamma_MHCI	0.0407771	0.0120944	0.002269	3	27	0.707578	0.33487	8.30027	0.00154979
MHCI	APG	nonAPG	AA	gamma	2	PD_gamma_nonAPG	0.615232	0.477625	0.208639	3	27	0.707578	0.33487	8.30027	0.00154979
MHCI	APG	nonAPG	AAGhm	gamma	0	(Intercept)	0.0289236	0.021641	0.192534	3	27	0.913051	0.277507	6.56939	0.00473473
MHCI	APG	nonAPG	AAGhm	gamma	0	PD_gamma_MHCI	0.00874766	0.00255356	0.00197644	3	27	0.913051	0.277507	6.56939	0.00473473
MHCI	APG	nonAPG	AAGhm	gamma	0	PD_gamma_nonAPG	0.346328	0.504958	0.498651	3	27	0.913051	0.277507	6.56939	0.00473473
MHCI	APG	nonAPG	AAGhm	gamma	1	(Intercept)	0.0205778	0.0135904	0.141611	3	27	0.80539	0.229347	5.31522	0.0113144
MHCI	APG	nonAPG	AAGhm	gamma	1	PD_gamma_MHCI	0.0156586	0.00522915	0.00582405	3	27	0.80539	0.229347	5.31522	0.0113144
MHCI	APG	nonAPG	AAGhm	gamma	1	PD_gamma_nonAPG	0.38211	0.524746	0.472772	3	27	0.80539	0.229347	5.31522	0.0113144
MHCI	APG	nonAPG	AAGhm	gamma	2	(Intercept)	0.0151176	0.0117492	0.209123	3	27	0.81047	0.246702	5.7487	0.00831929
MHCI	APG	nonAPG	AAGhm	gamma	2	PD_gamma_MHCI	0.0307714	0.00994085	0.00454115	3	27	0.81047	0.246702	5.7487	0.00831929
MHCI	APG	nonAPG	AAGhm	gamma	2	PD_gamma_nonAPG	0.264942	0.470722	0.578186	3	27	0.81047	0.246702	5.7487	0.00831929
MHCI	APG	nonAPG	dS	gamma	0	(Intercept)	0.00891467	0.048599	0.855829	3	27	0.718758	0.523822	16.9508	1.70187e-05
MHCI	APG	nonAPG	dS	gamma	0	PD_gamma_MHCI	0.0240493	0.00686569	0.00162166	3	27	0.718758	0.523822	16.9508	1.70187e-05
MHCI	APG	nonAPG	dS	gamma	0	PD_gamma_nonAPG	1.96215	0.520193	0.00080651	3	27	0.718758	0.523822	16.9508	1.70187e-05
MHCI	APG	nonAPG	dS	gamma	1	(Intercept)	0.0130118	0.0346737	0.710395	3	27	0.374915	0.412744	11.1911	0.00028854
MHCI	APG	nonAPG	dS	gamma	1	PD_gamma_MHCI	0.0370188	0.0158751	0.0274137	3	27	0.374915	0.412744	11.1911	0.00028854
MHCI	APG	nonAPG	dS	gamma	1	PD_gamma_nonAPG	1.86312	0.464437	0.000429235	3	27	0.374915	0.412744	11.1911	0.00028854
MHCI	APG	nonAPG	dS	gamma	2	(Intercept)	0.0392167	0.0269323	0.15689	3	27	0.061716	0.321862	7.88209	0.00201293
MHCI	APG	nonAPG	dS	gamma	2	PD_gamma_MHCI	0.0224989	0.0242076	0.360909	3	27	0.061716	0.321862	7.88209	0.00201293
MHCI	APG	nonAPG	dS	gamma	2	PD_gamma_nonAPG	1.67472	0.432488	0.00061984	3	27	0.061716	0.321862	7.88209	0.00201293
MHCI	PSMB8	nonAPG	AA	alpha	0	(Intercept)	0.0209727	0.0163467	0.214923	3	19	0.001	-0.0169523	0.824968	0.453348
MHCI	PSMB8	nonAPG	AA	alpha	0	PD_alpha_MHCI	0.00757771	0.00870579	0.394934	3	19	0.001	-0.0169523	0.824968	0.453348
MHCI	PSMB8	nonAPG	AA	alpha	0	PD_alpha_nonAPG	1.06511	0.927456	0.265048	3	19	0.001	-0.0169523	0.824968	0.453348
MHCI	PSMB8	nonAPG	AAGhm	alpha	0	(Intercept)	0.0129054	0.00974175	0.200966	3	19	0.001	-0.00744847	0.922369	0.414661
MHCI	PSMB8	nonAPG	AAGhm	alpha	0	PD_alpha_MHCI	0.00373302	0.00599032	0.540578	3	19	0.001	-0.00744847	0.922369	0.414661
MHCI	PSMB8	nonAPG	AAGhm	alpha	0	PD_alpha_nonAPG	1.07278	0.811866	0.202069	3	19	0.001	-0.00744847	0.922369	0.414661
MHCI	PSMB8	nonAPG	dS	alpha	0	(Intercept)	0.0736562	0.0508238	0.163574	3	19	0.001	-0.0950343	0.0887409	0.91546
MHCI	PSMB8	nonAPG	dS	alpha	0	PD_alpha_MHCI	0.00242804	0.0176733	0.892172	3	19	0.001	-0.0950343	0.0887409	0.91546
MHCI	PSMB8	nonAPG	dS	alpha	0	PD_alpha_nonAPG	0.538445	1.28576	0.680076	3	19	0.001	-0.0950343	0.0887409	0.91546
MHCI	PSMB8	nonAPG	AA	gamma	0	(Intercept)	0.0442588	0.0313171	0.173756	3	19	0.001	0.0403113	1.44105	0.261405
MHCI	PSMB8	nonAPG	AA	gamma	0	PD_gamma_MHCI	0.00768398	0.00677178	0.270612	3	19	0.001	0.0403113	1.44105	0.261405
MHCI	PSMB8	nonAPG	AA	gamma	0	PD_gamma_nonAPG	1.08914	1.09003	0.330261	3	19	0.001	0.0403113	1.44105	0.261405
MHCI	PSMB8	nonAPG	AA	gamma	1	(Intercept)	0.0330889	0.0276852	0.24672	3	19	0.485212	0.0976838	2.13672	0.145541
MHCI	PSMB8	nonAPG	AA	gamma	1	PD_gamma_MHCI	0.024184	0.0126491	0.0710886	3	19	0.485212	0.0976838	2.13672	0.145541
MHCI	PSMB8	nonAPG	AA	gamma	1	PD_gamma_nonAPG	0.402671	0.929251	0.669656	3	19	0.485212	0.0976838	2.13672	0.145541
MHCI	PSMB8	nonAPG	AA	gamma	2	(Intercept)	0.0129199	0.0249974	0.611224	3	19	0.69235	0.27301	4.94312	0.0186894
MHCI	PSMB8	nonAPG	AA	gamma	2	PD_gamma_MHCI	0.0669547	0.0218572	0.00639726	3	19	0.69235	0.27301	4.94312	0.0186894
MHCI	PSMB8	nonAPG	AA	gamma	2	PD_gamma_nonAPG	0.128742	0.735629	0.862924	3	19	0.69235	0.27301	4.94312	0.0186894
MHCI	PSMB8	nonAPG	AAGhm	gamma	0	(Intercept)	0.0412322	0.0239386	0.101233	3	19	0.246096	-0.0115516	0.880093	0.430985
MHCI	PSMB8	nonAPG	AAGhm	gamma	0	PD_gamma_MHCI	0.00556957	0.00514527	0.292594	3	19	0.246096	-0.0115516	0.880093	0.430985
MHCI	PSMB8	nonAPG	AAGhm	gamma	0	PD_gamma_nonAPG	0.573508	0.995457	0.571293	3	19	0.246096	-0.0115516	0.880093	0.430985
MHCI	PSMB8	nonAPG	AAGhm	gamma	1	(Intercept)	0.029986	0.0228521	0.205093	3	19	0.588252	0.00020304	1.00213	0.38569
MHCI	PSMB8	nonAPG	AAGhm	gamma	1	PD_gamma_MHCI	0.0160542	0.0113767	0.174365	3	19	0.588252	0.00020304	1.00213	0.38569
MHCI	PSMB8	nonAPG	AAGhm	gamma	1	PD_gamma_nonAPG	0.0325007	0.994384	0.974267	3	19	0.588252	0.00020304	1.00213	0.38569
MHCI	PSMB8	nonAPG	AAGhm	gamma	2	(Intercept)	0.0182356	0.0216131	0.409319	3	19	0.706659	0.0769534	1.87537	0.180593
MHCI	PSMB8	nonAPG	AAGhm	gamma	2	PD_gamma_MHCI	0.0413363	0.0213744	0.0681599	3	19	0.706659	0.0769534	1.87537	0.180593
MHCI	PSMB8	nonAPG	AAGhm	gamma	2	PD_gamma_nonAPG	-0.0794441	0.874792	0.92859	3	19	0.706659	0.0769534	1.87537	0.180593
MHCI	PSMB8	nonAPG	dS	gamma	0	(Intercept)	0.0460998	0.0741092	0.5413	3	19	0.001	0.100509	2.17327	0.141269
MHCI	PSMB8	nonAPG	dS	gamma	0	PD_gamma_MHCI	0.0148202	0.014711	0.326389	3	19	0.001	0.100509	2.17327	0.141269
MHCI	PSMB8	nonAPG	dS	gamma	0	PD_gamma_nonAPG	1.8511	1.03343	0.0892032	3	19	0.001	0.100509	2.17327	0.141269
MHCI	PSMB8	nonAPG	dS	gamma	1	(Intercept)	0.0528592	0.0806662	0.520141	3	19	0.001	0.00599367	1.06331	0.364983
MHCI	PSMB8	nonAPG	dS	gamma	1	PD_gamma_MHCI	0.0199945	0.040331	0.625748	3	19	0.001	0.00599367	1.06331	0.364983
MHCI	PSMB8	nonAPG	dS	gamma	1	PD_gamma_nonAPG	1.50512	1.04762	0.167062	3	19	0.001	0.00599367	1.06331	0.364983
MHCI	PSMB8	nonAPG	dS	gamma	2	(Intercept)	0.0938399	0.0766991	0.236106	3	19	0.001	-0.0235358	0.758556	0.482009
MHCI	PSMB8	nonAPG	dS	gamma	2	PD_gamma_MHCI	-0.0123319	0.0634574	0.847978	3	19	0.001	-0.0235358	0.758556	0.482009
MHCI	PSMB8	nonAPG	dS	gamma	2	PD_gamma_nonAPG	1.1613	1.0294	0.273307	3	19	0.001	-0.0235358	0.758556	0.482009
MHCI	PSMB9	nonAPG	AA	alpha	0	(Intercept)	0.0471441	0.016518	0.00854829	3	25	0.001	-0.0651962	0.173721	0.841537
MHCI	PSMB9	nonAPG	AA	alpha	0	PD_alpha_MHCI	-0.00407217	0.0097473	0.679679	3	25	0.001	-0.0651962	0.173721	0.841537
MHCI	PSMB9	nonAPG	AA	alpha	0	PD_alpha_nonAPG	-0.447238	0.972852	0.649691	3	25	0.001	-0.0651962	0.173721	0.841537
MHCI	PSMB9	nonAPG	AAGhm	alpha	0	(Intercept)	0.0331283	0.0113092	0.0071509	3	25	0.001	-0.0486252	0.373999	0.691762
MHCI	PSMB9	nonAPG	AAGhm	alpha	0	PD_alpha_MHCI	-0.00353806	0.00767958	0.64899	3	25	0.001	-0.0486252	0.373999	0.691762
MHCI	PSMB9	nonAPG	AAGhm	alpha	0	PD_alpha_nonAPG	-0.741993	0.96979	0.45137	3	25	0.001	-0.0486252	0.373999	0.691762
MHCI	PSMB9	nonAPG	dS	alpha	0	(Intercept)	0.0593511	0.0391263	0.141833	3	25	0.001	0.030566	1.42565	0.259228
MHCI	PSMB9	nonAPG	dS	alpha	0	PD_alpha_MHCI	0.014724	0.0149427	0.333885	3	25	0.001	0.030566	1.42565	0.259228
MHCI	PSMB9	nonAPG	dS	alpha	0	PD_alpha_nonAPG	1.67086	1.03836	0.120143	3	25	0.001	0.030566	1.42565	0.259228
MHCI	PSMB9	nonAPG	AA	gamma	0	(Intercept)	0.0434027	0.0301549	0.162464	3	25	0.088047	0.128815	2.99614	0.0681679
MHCI	PSMB9	nonAPG	AA	gamma	0	PD_gamma_MHCI	0.0138806	0.00569232	0.0221922	3	25	0.088047	0.128815	2.99614	0.0681679
MHCI	PSMB9	nonAPG	AA	gamma	0	PD_gamma_nonAPG	-0.451955	1.033	0.665492	3	25	0.088047	0.128815	2.99614	0.0681679
MHCI	PSMB9	nonAPG	AA	gamma	1	(Intercept)	0.0271479	0.0237734	0.264297	3	25	0.001	0.0475866	1.67452	0.207741
MHCI	PSMB9	nonAPG	AA	gamma	1	PD_gamma_MHCI	0.0227461	0.01264	0.0840177	3	25	0.001	0.0475866	1.67452	0.207741
MHCI	PSMB9	nonAPG	AA	gamma	1	PD_gamma_nonAPG	-0.127872	1.09486	0.907957	3	25	0.001	0.0475866	1.67452	0.207741
MHCI	PSMB9	nonAPG	AA	gamma	2	(Intercept)	0.0158632	0.0239704	0.514165	3	25	0.001	0.0566232	1.81029	0.184403
MHCI	PSMB9	nonAPG	AA	gamma	2	PD_gamma_MHCI	0.0501174	0.0268307	0.0735393	3	25	0.001	0.0566232	1.81029	0.184403
MHCI	PSMB9	nonAPG	AA	gamma	2	PD_gamma_nonAPG	-0.226541	1.03304	0.8282	3	25	0.001	0.0566232	1.81029	0.184403
MHCI	PSMB9	nonAPG	AAGhm	gamma	0	(Intercept)	0.023806	0.0189969	0.221746	3	25	0.001	0.143417	3.26029	0.055185
MHCI	PSMB9	nonAPG	AAGhm	gamma	0	PD_gamma_MHCI	0.0117966	0.00462308	0.0172158	3	25	0.001	0.143417	3.26029	0.055185
MHCI	PSMB9	nonAPG	AAGhm	gamma	0	PD_gamma_nonAPG	-0.606525	1.0285	0.560671	3	25	0.001	0.143417	3.26029	0.055185
MHCI	PSMB9	nonAPG	AAGhm	gamma	1	(Intercept)	0.0203024	0.016766	0.237246	3	25	0.001	0.0192901	1.26554	0.299544
MHCI	PSMB9	nonAPG	AAGhm	gamma	1	PD_gamma_MHCI	0.0163384	0.0102896	0.124886	3	25	0.001	0.0192901	1.26554	0.299544
MHCI	PSMB9	nonAPG	AAGhm	gamma	1	PD_gamma_nonAPG	-0.247506	1.05764	0.816878	3	25	0.001	0.0192901	1.26554	0.299544
MHCI	PSMB9	nonAPG	AAGhm	gamma	2	(Intercept)	0.0182689	0.0170176	0.293287	3	25	0.001	-0.0105126	0.859556	0.435487
MHCI	PSMB9	nonAPG	AAGhm	gamma	2	PD_gamma_MHCI	0.0278174	0.0212359	0.202132	3	25	0.001	-0.0105126	0.859556	0.435487
MHCI	PSMB9	nonAPG	AAGhm	gamma	2	PD_gamma_nonAPG	-0.288855	1.01858	0.779063	3	25	0.001	-0.0105126	0.859556	0.435487
MHCI	PSMB9	nonAPG	dS	gamma	0	(Intercept)	0.0281913	0.0582553	0.63265	3	25	0.001	0.339182	7.92922	0.00215391
MHCI	PSMB9	nonAPG	dS	gamma	0	PD_gamma_MHCI	0.034029	0.012412	0.0111291	3	25	0.001	0.339182	7.92922	0.00215391
MHCI	PSMB9	nonAPG	dS	gamma	0	PD_gamma_nonAPG	2.16576	0.907745	0.024931	3	25	0.001	0.339182	7.92922	0.00215391
MHCI	PSMB9	nonAPG	dS	gamma	1	(Intercept)	0.0428482	0.0619301	0.495389	3	25	0.001	0.150043	3.38315	0.0500804
MHCI	PSMB9	nonAPG	dS	gamma	1	PD_gamma_MHCI	0.0452534	0.0333827	0.187349	3	25	0.001	0.150043	3.38315	0.0500804
MHCI	PSMB9	nonAPG	dS	gamma	1	PD_gamma_nonAPG	2.06531	0.929126	0.0354998	3	25	0.001	0.150043	3.38315	0.0500804
MHCI	PSMB9	nonAPG	dS	gamma	2	(Intercept)	0.0920624	0.0602917	0.139327	3	25	0.001	0.0694631	2.00775	0.155372
MHCI	PSMB9	nonAPG	dS	gamma	2	PD_gamma_MHCI	0.0110386	0.0535167	0.838255	3	25	0.001	0.0694631	2.00775	0.155372
MHCI	PSMB9	nonAPG	dS	gamma	2	PD_gamma_nonAPG	1.83226	0.9144	0.0560438	3	25	0.001	0.0694631	2.00775	0.155372
MHCI	PSMBs	nonAPG	AA	alpha	0	(Intercept)	0.0441656	0.0134676	0.00305687	3	25	0.001	-0.0755685	0.0515013	0.949903
MHCI	PSMBs	nonAPG	AA	alpha	0	PD_alpha_MHCI	-0.00122093	0.00794727	0.879135	3	25	0.001	-0.0755685	0.0515013	0.949903
MHCI	PSMBs	nonAPG	AA	alpha	0	PD_alpha_nonAPG	-0.235677	0.793196	0.768827	3	25	0.001	-0.0755685	0.0515013	0.949903
MHCI	PSMBs	nonAPG	AAGhm	alpha	0	(Intercept)	0.0283166	0.00856775	0.00286938	3	25	0.001	-0.0724628	0.0878488	0.916181
MHCI	PSMBs	nonAPG	AAGhm	alpha	0	PD_alpha_MHCI	-0.00172154	0.005818	0.769751	3	25	0.001	-0.0724628	0.0878488	0.916181
MHCI	PSMBs	nonAPG	AAGhm	alpha	0	PD_alpha_nonAPG	-0.234147	0.734707	0.752606	3	25	0.001	-0.0724628	0.0878488	0.916181
MHCI	PSMBs	nonAPG	dS	alpha	0	(Intercept)	0.0755559	0.0347996	0.0396151	3	25	0.001	-0.0333951	0.563736	0.576146
MHCI	PSMBs	nonAPG	dS	alpha	0	PD_alpha_MHCI	0.00702295	0.0132903	0.601864	3	25	0.001	-0.0333951	0.563736	0.576146
MHCI	PSMBs	nonAPG	dS	alpha	0	PD_alpha_nonAPG	0.959945	0.923535	0.308556	3	25	0.001	-0.0333951	0.563736	0.576146
MHCI	PSMBs	nonAPG	AA	gamma	0	(Intercept)	0.0706417	0.0518733	0.185404	3	25	0.985009	0.0967223	2.44557	0.107144
MHCI	PSMBs	nonAPG	AA	gamma	0	PD_gamma_MHCI	0.00918119	0.00428409	0.0420266	3	25	0.985009	0.0967223	2.44557	0.107144
MHCI	PSMBs	nonAPG	AA	gamma	0	PD_gamma_nonAPG	-0.385266	0.648807	0.557977	3	25	0.985009	0.0967223	2.44557	0.107144
MHCI	PSMBs	nonAPG	AA	gamma	1	(Intercept)	0.0520128	0.0331466	0.129179	3	25	0.916918	0.0852483	2.2581	0.125456
MHCI	PSMBs	nonAPG	AA	gamma	1	PD_gamma_MHCI	0.0190062	0.00938137	0.053567	3	25	0.916918	0.0852483	2.2581	0.125456
MHCI	PSMBs	nonAPG	AA	gamma	1	PD_gamma_nonAPG	-0.743245	0.783756	0.352048	3	25	0.916918	0.0852483	2.2581	0.125456
MHCI	PSMBs	nonAPG	AA	gamma	2	(Intercept)	0.026148	0.0215357	0.236028	3	25	0.314136	0.123773	2.90697	0.073267
MHCI	PSMBs	nonAPG	AA	gamma	2	PD_gamma_MHCI	0.0508898	0.0212608	0.0245101	3	25	0.314136	0.123773	2.90697	0.073267
MHCI	PSMBs	nonAPG	AA	gamma	2	PD_gamma_nonAPG	-0.36124	0.81215	0.660295	3	25	0.314136	0.123773	2.90697	0.073267
MHCI	PSMBs	nonAPG	AAGhm	gamma	0	(Intercept)	0.0499513	0.0296631	0.104638	3	25	0.906034	0.08692	2.28512	0.122621
MHCI	PSMBs	nonAPG	AAGhm	gamma	0	PD_gamma_MHCI	0.00727054	0.00358374	0.0532609	3	25	0.906034	0.08692	2.28512	0.122621
MHCI	PSMBs	nonAPG	AAGhm	gamma	0	PD_gamma_nonAPG	-0.661465	0.697311	0.351908	3	25	0.906034	0.08692	2.28512	0.122621
MHCI	PSMBs	nonAPG	AAGhm	gamma	1	(Intercept)	0.0380482	0.0218727	0.0942418	3	25	0.859896	0.052045	1.74118	0.195907
MHCI	PSMBs	nonAPG	AAGhm	gamma	1	PD_gamma_MHCI	0.0132888	0.00799621	0.109026	3	25	0.859896	0.052045	1.74118	0.195907
MHCI	PSMBs	nonAPG	AAGhm	gamma	1	PD_gamma_nonAPG	-0.841664	0.774677	0.287636	3	25	0.859896	0.052045	1.74118	0.195907
MHCI	PSMBs	nonAPG	AAGhm	gamma	2	(Intercept)	0.0304668	0.0192017	0.125155	3	25	0.823478	0.0535962	1.76452	0.191937
MHCI	PSMBs	nonAPG	AAGhm	gamma	2	PD_gamma_MHCI	0.0277412	0.0162638	0.10046	3	25	0.823478	0.0535962	1.76452	0.191937
MHCI	PSMBs	nonAPG	AAGhm	gamma	2	PD_gamma_nonAPG	-0.870946	0.74117	0.251027	3	25	0.823478	0.0535962	1.76452	0.191937
MHCI	PSMBs	nonAPG	dS	gamma	0	(Intercept)	0.0277837	0.0848816	0.746149	3	25	0.590675	0.274104	6.09772	0.00696835
MHCI	PSMBs	nonAPG	dS	gamma	0	PD_gamma_MHCI	0.0327952	0.0125588	0.0150313	3	25	0.590675	0.274104	6.09772	0.00696835
MHCI	PSMBs	nonAPG	dS	gamma	0	PD_gamma_nonAPG	1.77111	0.95961	0.0768174	3	25	0.590675	0.274104	6.09772	0.00696835
MHCI	PSMBs	nonAPG	dS	gamma	1	(Intercept)	0.0504837	0.0580844	0.393036	3	25	0.001	0.111791	2.69912	0.0868247
MHCI	PSMBs	nonAPG	dS	gamma	1	PD_gamma_MHCI	0.0390609	0.0313097	0.22375	3	25	0.001	0.111791	2.69912	0.0868247
MHCI	PSMBs	nonAPG	dS	gamma	1	PD_gamma_nonAPG	1.71029	0.87143	0.0609098	3	25	0.001	0.111791	2.69912	0.0868247
MHCI	PSMBs	nonAPG	dS	gamma	2	(Intercept)	0.0928911	0.0554295	0.106233	3	25	0.001	0.039847	1.56026	0.229858
MHCI	PSMBs	nonAPG	dS	gamma	2	PD_gamma_MHCI	0.00750474	0.0492009	0.879991	3	25	0.001	0.039847	1.56026	0.229858
MHCI	PSMBs	nonAPG	dS	gamma	2	PD_gamma_nonAPG	1.48451	0.840659	0.0896262	3	25	0.001	0.039847	1.56026	0.229858
MHCI	TAP1	nonAPG	AA	alpha	0	(Intercept)	0.0124325	0.0143699	0.394567	3	27	0.999	0.136152	3.28536	0.0528376
MHCI	TAP1	nonAPG	AA	alpha	0	PD_alpha_MHCI	0.0125034	0.00555523	0.0327492	3	27	0.999	0.136152	3.28536	0.0528376
MHCI	TAP1	nonAPG	AA	alpha	0	PD_alpha_nonAPG	0.468678	0.342978	0.183057	3	27	0.999	0.136152	3.28536	0.0528376
MHCI	TAP1	nonAPG	AAGhm	alpha	0	(Intercept)	0.0075484	0.00964239	0.440536	3	27	0.999	0.142526	3.41013	0.0478103
MHCI	TAP1	nonAPG	AAGhm	alpha	0	PD_alpha_MHCI	0.00982212	0.00422914	0.027988	3	27	0.999	0.142526	3.41013	0.0478103
MHCI	TAP1	nonAPG	AAGhm	alpha	0	PD_alpha_nonAPG	0.409192	0.314973	0.204882	3	27	0.999	0.142526	3.41013	0.0478103
MHCI	TAP1	nonAPG	dS	alpha	0	(Intercept)	0.0193554	0.0213551	0.372763	3	27	0.687711	0.338892	8.43286	0.00142797
MHCI	TAP1	nonAPG	dS	alpha	0	PD_alpha_MHCI	0.00815943	0.0062745	0.204451	3	27	0.687711	0.338892	8.43286	0.00142797
MHCI	TAP1	nonAPG	dS	alpha	0	PD_alpha_nonAPG	1.61625	0.394633	0.00034355	3	27	0.687711	0.338892	8.43286	0.00142797
MHCI	TAP1	nonAPG	AA	gamma	0	(Intercept)	0.014711	0.0345121	0.6733	3	27	0.999	0.522299	16.8537	1.77682e-05
MHCI	TAP1	nonAPG	AA	gamma	0	PD_gamma_MHCI	0.0145273	0.00263613	7.74641e-06	3	27	0.999	0.522299	16.8537	1.77682e-05
MHCI	TAP1	nonAPG	AA	gamma	0	PD_gamma_nonAPG	0.818308	0.393799	0.0473457	3	27	0.999	0.522299	16.8537	1.77682e-05
MHCI	TAP1	nonAPG	AA	gamma	1	(Intercept)	0.00683745	0.020408	0.740185	3	27	0.999	0.566593	19.9558	4.77676e-06
MHCI	TAP1	nonAPG	AA	gamma	1	PD_gamma_MHCI	0.0255005	0.00447826	4.75206e-06	3	27	0.999	0.566593	19.9558	4.77676e-06
MHCI	TAP1	nonAPG	AA	gamma	1	PD_gamma_nonAPG	1.07203	0.36508	0.00671065	3	27	0.999	0.566593	19.9558	4.77676e-06
MHCI	TAP1	nonAPG	AA	gamma	2	(Intercept)	2.37545e-05	0.0171154	0.998903	3	27	0.961279	0.532023	17.4844	1.34608e-05
MHCI	TAP1	nonAPG	AA	gamma	2	PD_gamma_MHCI	0.0478655	0.00998135	5.27713e-05	3	27	0.961279	0.532023	17.4844	1.34608e-05
MHCI	TAP1	nonAPG	AA	gamma	2	PD_gamma_nonAPG	1.09049	0.379986	0.00788605	3	27	0.961279	0.532023	17.4844	1.34608e-05
MHCI	TAP1	nonAPG	AAGhm	gamma	0	(Intercept)	0.00781511	0.023851	0.745693	3	27	0.999	0.487878	14.8136	4.54544e-05
MHCI	TAP1	nonAPG	AAGhm	gamma	0	PD_gamma_MHCI	0.0112719	0.00217949	1.91986e-05	3	27	0.999	0.487878	14.8136	4.54544e-05
MHCI	TAP1	nonAPG	AAGhm	gamma	0	PD_gamma_nonAPG	0.8272	0.398751	0.0476938	3	27	0.999	0.487878	14.8136	4.54544e-05
MHCI	TAP1	nonAPG	AAGhm	gamma	1	(Intercept)	0.00423128	0.0149055	0.778673	3	27	0.98533	0.489242	14.8892	4.38475e-05
MHCI	TAP1	nonAPG	AAGhm	gamma	1	PD_gamma_MHCI	0.0208729	0.00414385	2.75671e-05	3	27	0.98533	0.489242	14.8892	4.38475e-05
MHCI	TAP1	nonAPG	AAGhm	gamma	1	PD_gamma_nonAPG	0.814433	0.395701	0.0493413	3	27	0.98533	0.489242	14.8892	4.38475e-05
MHCI	TAP1	nonAPG	AAGhm	gamma	2	(Intercept)	-0.000472576	0.011994	0.96886	3	27	0.953034	0.493204	15.1111	3.94719e-05
MHCI	TAP1	nonAPG	AAGhm	gamma	2	PD_gamma_MHCI	0.0409858	0.00832256	3.72906e-05	3	27	0.953034	0.493204	15.1111	3.94719e-05
MHCI	TAP1	nonAPG	AAGhm	gamma	2	PD_gamma_nonAPG	0.587006	0.376288	0.130407	3	27	0.953034	0.493204	15.1111	3.94719e-05
MHCI	TAP1	nonAPG	dS	gamma	0	(Intercept)	-0.00403713	0.0530351	0.939883	3	27	0.939821	0.573299	20.4816	3.87003e-06
MHCI	TAP1	nonAPG	dS	gamma	0	PD_gamma_MHCI	0.0219528	0.00621797	0.00151001	3	27	0.939821	0.573299	20.4816	3.87003e-06
MHCI	TAP1	nonAPG	dS	gamma	0	PD_gamma_nonAPG	2.07227	0.454725	0.00010009	3	27	0.939821	0.573299	20.4816	3.87003e-06
MHCI	TAP1	nonAPG	dS	gamma	1	(Intercept)	-0.00808465	0.0379891	0.83307	3	27	0.851209	0.532629	17.5246	1.32275e-05
MHCI	TAP1	nonAPG	dS	gamma	1	PD_gamma_MHCI	0.0381988	0.0142837	0.0125579	3	27	0.851209	0.532629	17.5246	1.32275e-05
MHCI	TAP1	nonAPG	dS	gamma	1	PD_gamma_nonAPG	2.04832	0.392052	1.6663e-05	3	27	0.851209	0.532629	17.5246	1.32275e-05
MHCI	TAP1	nonAPG	dS	gamma	2	(Intercept)	0.0272931	0.0343423	0.433697	3	27	0.68537	0.441499	12.4623	0.000146508
MHCI	TAP1	nonAPG	dS	gamma	2	PD_gamma_MHCI	0.0179082	0.0237516	0.457388	3	27	0.68537	0.441499	12.4623	0.000146508
MHCI	TAP1	nonAPG	dS	gamma	2	PD_gamma_nonAPG	1.93249	0.387552	3.15902e-05	3	27	0.68537	0.441499	12.4623	0.000146508
MHCI	TAP2	nonAPG	AA	alpha	0	(Intercept)	0.0180057	0.0122333	0.15306	3	26	0.678032	0.34494	8.37209	0.00156046
MHCI	TAP2	nonAPG	AA	alpha	0	PD_alpha_MHCI	0.0154737	0.0057591	0.0124061	3	26	0.678032	0.34494	8.37209	0.00156046
MHCI	TAP2	nonAPG	AA	alpha	0	PD_alpha_nonAPG	1.6668	0.517428	0.00341709	3	26	0.678032	0.34494	8.37209	0.00156046
MHCI	TAP2	nonAPG	AAGhm	alpha	0	(Intercept)	0.0138894	0.00790713	0.0907662	3	26	0.83745	0.394153	10.1081	0.000565351
MHCI	TAP2	nonAPG	AAGhm	alpha	0	PD_alpha_MHCI	0.0102123	0.00397353	0.0162477	3	26	0.83745	0.394153	10.1081	0.000565351
MHCI	TAP2	nonAPG	AAGhm	alpha	0	PD_alpha_nonAPG	1.49216	0.397077	0.000876266	3	26	0.83745	0.394153	10.1081	0.000565351
MHCI	TAP2	nonAPG	dS	alpha	0	(Intercept)	0.0451112	0.0274485	0.112322	3	26	0.581168	0.147794	3.42795	0.0477176
MHCI	TAP2	nonAPG	dS	alpha	0	PD_alpha_MHCI	0.0153416	0.00827481	0.0751165	3	26	0.581168	0.147794	3.42795	0.0477176
MHCI	TAP2	nonAPG	dS	alpha	0	PD_alpha_nonAPG	1.21857	0.537297	0.0318724	3	26	0.581168	0.147794	3.42795	0.0477176
MHCI	TAP2	nonAPG	AA	gamma	0	(Intercept)	0.0526441	0.0415107	0.215964	3	26	0.72667	0.303478	7.09988	0.00346536
MHCI	TAP2	nonAPG	AA	gamma	0	PD_gamma_MHCI	0.0144648	0.00521843	0.010163	3	26	0.72667	0.303478	7.09988	0.00346536
MHCI	TAP2	nonAPG	AA	gamma	0	PD_gamma_nonAPG	1.59979	0.912188	0.0912493	3	26	0.72667	0.303478	7.09988	0.00346536
MHCI	TAP2	nonAPG	AA	gamma	1	(Intercept)	0.0331687	0.0251894	0.199404	3	26	0.665599	0.298423	6.95504	0.00380698
MHCI	TAP2	nonAPG	AA	gamma	1	PD_gamma_MHCI	0.0212741	0.00926498	0.0299759	3	26	0.665599	0.298423	6.95504	0.00380698
MHCI	TAP2	nonAPG	AA	gamma	1	PD_gamma_nonAPG	1.89111	0.816198	0.0286449	3	26	0.665599	0.298423	6.95504	0.00380698
MHCI	TAP2	nonAPG	AA	gamma	2	(Intercept)	0.0221903	0.021671	0.315286	3	26	0.672244	0.33034	7.90613	0.00207829
MHCI	TAP2	nonAPG	AA	gamma	2	PD_gamma_MHCI	0.0412829	0.0176875	0.0275941	3	26	0.672244	0.33034	7.90613	0.00207829
MHCI	TAP2	nonAPG	AA	gamma	2	PD_gamma_nonAPG	1.76472	0.702143	0.0184905	3	26	0.672244	0.33034	7.90613	0.00207829
MHCI	TAP2	nonAPG	AAGhm	gamma	0	(Intercept)	0.0340984	0.0301493	0.268386	3	26	0.676535	0.236128	5.32768	0.0115045
MHCI	TAP2	nonAPG	AAGhm	gamma	0	PD_gamma_MHCI	0.0123879	0.00463133	0.0127584	3	26	0.676535	0.236128	5.32768	0.0115045
MHCI	TAP2	nonAPG	AAGhm	gamma	0	PD_gamma_nonAPG	1.18506	0.993355	0.243647	3	26	0.676535	0.236128	5.32768	0.0115045
MHCI	TAP2	nonAPG	AAGhm	gamma	1	(Intercept)	0.0239997	0.0194028	0.227172	3	26	0.680634	0.237609	5.36329	0.0112178
MHCI	TAP2	nonAPG	AAGhm	gamma	1	PD_gamma_MHCI	0.0172972	0.0082437	0.0457496	3	26	0.680634	0.237609	5.36329	0.0112178
MHCI	TAP2	nonAPG	AAGhm	gamma	1	PD_gamma_nonAPG	1.74175	0.850162	0.0507083	3	26	0.680634	0.237609	5.36329	0.0112178
MHCI	TAP2	nonAPG	AAGhm	gamma	2	(Intercept)	0.0163714	0.0163617	0.326246	3	26	0.732033	0.297481	6.92828	0.00387397
MHCI	TAP2	nonAPG	AAGhm	gamma	2	PD_gamma_MHCI	0.0337982	0.0146755	0.0295309	3	26	0.732033	0.297481	6.92828	0.00387397
MHCI	TAP2	nonAPG	AAGhm	gamma	2	PD_gamma_nonAPG	1.58315	0.710458	0.0347178	3	26	0.732033	0.297481	6.92828	0.00387397
MHCI	TAP2	nonAPG	dS	gamma	0	(Intercept)	0.00384577	0.0544744	0.944258	3	26	0.572687	0.56478	19.1676	7.67036e-06
MHCI	TAP2	nonAPG	dS	gamma	0	PD_gamma_MHCI	0.022592	0.00821222	0.0106746	3	26	0.572687	0.56478	19.1676	7.67036e-06
MHCI	TAP2	nonAPG	dS	gamma	0	PD_gamma_nonAPG	3.07162	0.628457	4.52153e-05	3	26	0.572687	0.56478	19.1676	7.67036e-06
MHCI	TAP2	nonAPG	dS	gamma	1	(Intercept)	-0.00682366	0.0405714	0.867736	3	26	0.542684	0.532826	16.9674	1.92675e-05
MHCI	TAP2	nonAPG	dS	gamma	1	PD_gamma_MHCI	0.0505566	0.0172812	0.00704646	3	26	0.542684	0.532826	16.9674	1.92675e-05
MHCI	TAP2	nonAPG	dS	gamma	1	PD_gamma_nonAPG	2.47849	0.49591	3.37944e-05	3	26	0.542684	0.532826	16.9674	1.92675e-05
MHCI	TAP2	nonAPG	dS	gamma	2	(Intercept)	-0.00124197	0.0367291	0.973283	3	26	0.45267	0.463372	13.0888	0.000116776
MHCI	TAP2	nonAPG	dS	gamma	2	PD_gamma_MHCI	0.0680153	0.026994	0.0182275	3	26	0.45267	0.463372	13.0888	0.000116776
MHCI	TAP2	nonAPG	dS	gamma	2	PD_gamma_nonAPG	2.17199	0.461625	7.32078e-05	3	26	0.45267	0.463372	13.0888	0.000116776
MHCI	TAPBP	nonAPG	AA	alpha	0	(Intercept)	-0.000250675	0.00426739	0.95359	3	27	0.300499	0.280521	6.65347	0.00447488
MHCI	TAPBP	nonAPG	AA	alpha	0	PD_alpha_MHCI	0.00343561	0.00230344	0.14742	3	27	0.300499	0.280521	6.65347	0.00447488
MHCI	TAPBP	nonAPG	AA	alpha	0	PD_alpha_nonAPG	0.77219	0.22664	0.00207236	3	27	0.300499	0.280521	6.65347	0.00447488
MHCI	TAPBP	nonAPG	AAGhm	alpha	0	(Intercept)	0.00273735	0.00243242	0.270341	3	27	0.001	0.0687408	2.07032	0.14571
MHCI	TAPBP	nonAPG	AAGhm	alpha	0	PD_alpha_MHCI	0.000984439	0.00169252	0.565633	3	27	0.001	0.0687408	2.07032	0.14571
MHCI	TAPBP	nonAPG	AAGhm	alpha	0	PD_alpha_nonAPG	0.435026	0.220147	0.0584465	3	27	0.001	0.0687408	2.07032	0.14571
MHCI	TAPBP	nonAPG	dS	alpha	0	(Intercept)	0.0175996	0.00901071	0.0612337	3	27	0.0954668	-0.0621787	0.151187	0.86041
MHCI	TAPBP	nonAPG	dS	alpha	0	PD_alpha_MHCI	0.000526497	0.00337179	0.877078	3	27	0.0954668	-0.0621787	0.151187	0.86041
MHCI	TAPBP	nonAPG	dS	alpha	0	PD_alpha_nonAPG	0.128831	0.234633	0.587465	3	27	0.0954668	-0.0621787	0.151187	0.86041
MHCI	TAPBP	nonAPG	AA	gamma	0	(Intercept)	-0.00106563	0.008818	0.904707	3	27	0.001	0.382844	9.99485	0.000564123
MHCI	TAPBP	nonAPG	AA	gamma	0	PD_gamma_MHCI	0.00244001	0.00185423	0.199268	3	27	0.001	0.382844	9.99485	0.000564123
MHCI	TAPBP	nonAPG	AA	gamma	0	PD_gamma_nonAPG	1.30953	0.353788	0.000969612	3	27	0.001	0.382844	9.99485	0.000564123
MHCI	TAPBP	nonAPG	AA	gamma	1	(Intercept)	0.00105233	0.00910937	0.908887	3	27	0.001	0.228345	5.29079	0.0115146
MHCI	TAPBP	nonAPG	AA	gamma	1	PD_gamma_MHCI	0.00368773	0.00499353	0.466581	3	27	0.001	0.228345	5.29079	0.0115146
MHCI	TAPBP	nonAPG	AA	gamma	1	PD_gamma_nonAPG	1.29187	0.452791	0.00820931	3	27	0.001	0.228345	5.29079	0.0115146
MHCI	TAPBP	nonAPG	AA	gamma	2	(Intercept)	0.00613639	0.0100498	0.54657	3	27	0.001	0.187269	4.34108	0.0231911
MHCI	TAPBP	nonAPG	AA	gamma	2	PD_gamma_MHCI	-0.000150564	0.0115698	0.989713	3	27	0.001	0.187269	4.34108	0.0231911
MHCI	TAPBP	nonAPG	AA	gamma	2	PD_gamma_nonAPG	1.32741	0.474793	0.00941968	3	27	0.001	0.187269	4.34108	0.0231911
MHCI	TAPBP	nonAPG	AAGhm	gamma	0	(Intercept)	-0.00137713	0.00721617	0.850079	3	27	0.001	0.22354	5.17449	0.0125213
MHCI	TAPBP	nonAPG	AAGhm	gamma	0	PD_gamma_MHCI	0.0031191	0.00181351	0.09689	3	27	0.001	0.22354	5.17449	0.0125213
MHCI	TAPBP	nonAPG	AAGhm	gamma	0	PD_gamma_nonAPG	0.880196	0.419985	0.0456117	3	27	0.001	0.22354	5.17449	0.0125213
MHCI	TAPBP	nonAPG	AAGhm	gamma	1	(Intercept)	0.000109419	0.00800092	0.989189	3	27	0.001	0.0778755	2.22456	0.127555
MHCI	TAPBP	nonAPG	AAGhm	gamma	1	PD_gamma_MHCI	0.00531036	0.00504823	0.302157	3	27	0.001	0.0778755	2.22456	0.127555
MHCI	TAPBP	nonAPG	AAGhm	gamma	1	PD_gamma_nonAPG	0.835865	0.543984	0.136038	3	27	0.001	0.0778755	2.22456	0.127555
MHCI	TAPBP	nonAPG	AAGhm	gamma	2	(Intercept)	0.00201156	0.00879984	0.82091	3	27	0.001	0.0399544	1.60345	0.219775
MHCI	TAPBP	nonAPG	AAGhm	gamma	2	PD_gamma_MHCI	0.00649913	0.0112713	0.568981	3	27	0.001	0.0399544	1.60345	0.219775
MHCI	TAPBP	nonAPG	AAGhm	gamma	2	PD_gamma_nonAPG	0.840351	0.571026	0.152676	3	27	0.001	0.0399544	1.60345	0.219775
MHCI	TAPBP	nonAPG	dS	gamma	0	(Intercept)	0.00156294	0.0243314	0.949256	3	27	0.490321	0.14932	3.54518	0.0429422
MHCI	TAPBP	nonAPG	dS	gamma	0	PD_gamma_MHCI	0.00164266	0.00384277	0.67243	3	27	0.490321	0.14932	3.54518	0.0429422
MHCI	TAPBP	nonAPG	dS	gamma	0	PD_gamma_nonAPG	0.733127	0.296258	0.019911	3	27	0.490321	0.14932	3.54518	0.0429422
MHCI	TAPBP	nonAPG	dS	gamma	1	(Intercept)	0.0102286	0.0192193	0.598937	3	27	0.426291	0.128906	3.14574	0.0591447
MHCI	TAPBP	nonAPG	dS	gamma	1	PD_gamma_MHCI	-0.00124197	0.00862242	0.886539	3	27	0.426291	0.128906	3.14574	0.0591447
MHCI	TAPBP	nonAPG	dS	gamma	1	PD_gamma_nonAPG	0.630176	0.25128	0.0184603	3	27	0.426291	0.128906	3.14574	0.0591447
MHCI	TAPBP	nonAPG	dS	gamma	2	(Intercept)	0.0195647	0.0182045	0.292011	3	27	0.397674	0.146793	3.4947	0.0446965
MHCI	TAPBP	nonAPG	dS	gamma	2	PD_gamma_MHCI	-0.0113357	0.0137694	0.417575	3	27	0.397674	0.146793	3.4947	0.0446965
MHCI	TAPBP	nonAPG	dS	gamma	2	PD_gamma_nonAPG	0.57803	0.237755	0.0219649	3	27	0.397674	0.146793	3.4947	0.0446965
MHCI	TAPs	nonAPG	AA	alpha	0	(Intercept)	0.0153916	0.0096472	0.122253	3	27	0.792589	0.39203	10.3499	0.000460729
MHCI	TAPs	nonAPG	AA	alpha	0	PD_alpha_MHCI	0.012431	0.00437862	0.00849278	3	27	0.792589	0.39203	10.3499	0.000460729
MHCI	TAPs	nonAPG	AA	alpha	0	PD_alpha_nonAPG	1.33483	0.367116	0.00114957	3	27	0.792589	0.39203	10.3499	0.000460729
MHCI	TAPs	nonAPG	AAGhm	alpha	0	(Intercept)	0.0109298	0.00671877	0.115406	3	27	0.894277	0.381736	9.95275	0.000577949
MHCI	TAPs	nonAPG	AAGhm	alpha	0	PD_alpha_MHCI	0.00945554	0.00327845	0.0076176	3	27	0.894277	0.381736	9.95275	0.000577949
MHCI	TAPs	nonAPG	AAGhm	alpha	0	PD_alpha_nonAPG	1.0693	0.308893	0.00180223	3	27	0.894277	0.381736	9.95275	0.000577949
MHCI	TAPs	nonAPG	dS	alpha	0	(Intercept)	0.0338716	0.0183179	0.0754208	3	27	0.573896	0.329392	8.12217	0.00173127
MHCI	TAPs	nonAPG	dS	alpha	0	PD_alpha_MHCI	0.0111102	0.00556927	0.0562362	3	27	0.573896	0.329392	8.12217	0.00173127
MHCI	TAPs	nonAPG	dS	alpha	0	PD_alpha_nonAPG	1.40713	0.362209	0.000599698	3	27	0.573896	0.329392	8.12217	0.00173127
MHCI	TAPs	nonAPG	AA	gamma	0	(Intercept)	0.0325835	0.043428	0.459571	3	27	0.999	0.440389	12.4108	0.000150489
MHCI	TAPs	nonAPG	AA	gamma	0	PD_gamma_MHCI	0.014079	0.00331715	0.000231253	3	27	0.999	0.440389	12.4108	0.000150489
MHCI	TAPs	nonAPG	AA	gamma	0	PD_gamma_nonAPG	1.38807	0.495534	0.00929895	3	27	0.999	0.440389	12.4108	0.000150489
MHCI	TAPs	nonAPG	AA	gamma	1	(Intercept)	0.0204853	0.0187018	0.283033	3	27	0.746295	0.454741	13.0929	0.000105967
MHCI	TAPs	nonAPG	AA	gamma	1	PD_gamma_MHCI	0.0235626	0.00650738	0.00119541	3	27	0.746295	0.454741	13.0929	0.000105967
MHCI	TAPs	nonAPG	AA	gamma	1	PD_gamma_nonAPG	1.49387	0.564553	0.0134143	3	27	0.746295	0.454741	13.0929	0.000105967
MHCI	TAPs	nonAPG	AA	gamma	2	(Intercept)	0.0110928	0.0157537	0.487373	3	27	0.747966	0.49383	15.1465	3.88185e-05
MHCI	TAPs	nonAPG	AA	gamma	2	PD_gamma_MHCI	0.0452828	0.0122753	0.00100168	3	27	0.747966	0.49383	15.1465	3.88185e-05
MHCI	TAPs	nonAPG	AA	gamma	2	PD_gamma_nonAPG	1.43825	0.482971	0.00606485	3	27	0.747966	0.49383	15.1465	3.88185e-05
MHCI	TAPs	nonAPG	AAGhm	gamma	0	(Intercept)	0.0211118	0.0325179	0.521672	3	27	0.999	0.351512	8.85972	0.0011008
MHCI	TAPs	nonAPG	AAGhm	gamma	0	PD_gamma_MHCI	0.0111304	0.00297147	0.000863718	3	27	0.999	0.351512	8.85972	0.0011008
MHCI	TAPs	nonAPG	AAGhm	gamma	0	PD_gamma_nonAPG	1.19178	0.543648	0.0371648	3	27	0.999	0.351512	8.85972	0.0011008
MHCI	TAPs	nonAPG	AAGhm	gamma	1	(Intercept)	0.0138214	0.0143417	0.343738	3	27	0.74168	0.378867	9.84442	0.000615225
MHCI	TAPs	nonAPG	AAGhm	gamma	1	PD_gamma_MHCI	0.0198444	0.00585376	0.00216473	3	27	0.74168	0.378867	9.84442	0.000615225
MHCI	TAPs	nonAPG	AAGhm	gamma	1	PD_gamma_nonAPG	1.27127	0.593389	0.0413344	3	27	0.74168	0.378867	9.84442	0.000615225
MHCI	TAPs	nonAPG	AAGhm	gamma	2	(Intercept)	0.00762571	0.0120617	0.532558	3	27	0.803193	0.439428	12.3665	0.000154013
MHCI	TAPs	nonAPG	AAGhm	gamma	2	PD_gamma_MHCI	0.0383217	0.010274	0.000900035	3	27	0.803193	0.439428	12.3665	0.000154013
MHCI	TAPs	nonAPG	AAGhm	gamma	2	PD_gamma_nonAPG	1.0914	0.487234	0.0335235	3	27	0.803193	0.439428	12.3665	0.000154013
MHCI	TAPs	nonAPG	dS	gamma	0	(Intercept)	-0.0134643	0.0585037	0.819714	3	27	0.999	0.67596	31.2476	9.42151e-08
MHCI	TAPs	nonAPG	dS	gamma	0	PD_gamma_MHCI	0.0274831	0.0058505	6.86577e-05	3	27	0.999	0.67596	31.2476	9.42151e-08
MHCI	TAPs	nonAPG	dS	gamma	0	PD_gamma_nonAPG	2.47803	0.413735	2.17551e-06	3	27	0.999	0.67596	31.2476	9.42151e-08
MHCI	TAPs	nonAPG	dS	gamma	1	(Intercept)	-0.00247247	0.0322075	0.939375	3	27	0.746597	0.63276	25.9837	5.10338e-07
MHCI	TAPs	nonAPG	dS	gamma	1	PD_gamma_MHCI	0.0429816	0.0127828	0.00232219	3	27	0.746597	0.63276	25.9837	5.10338e-07
MHCI	TAPs	nonAPG	dS	gamma	1	PD_gamma_nonAPG	2.24849	0.357614	9.95485e-07	3	27	0.746597	0.63276	25.9837	5.10338e-07
MHCI	TAPs	nonAPG	dS	gamma	2	(Intercept)	0.0175745	0.0286864	0.545239	3	27	0.567568	0.541113	18.0982	1.03293e-05
MHCI	TAPs	nonAPG	dS	gamma	2	PD_gamma_MHCI	0.0411128	0.0205575	0.0556644	3	27	0.567568	0.541113	18.0982	1.03293e-05
MHCI	TAPs	nonAPG	dS	gamma	2	PD_gamma_nonAPG	2.01257	0.344285	3.18054e-06	3	27	0.567568	0.541113	18.0982	1.03293e-05
nonAPG	MHCI	NA	AA	alpha	0	(Intercept)	1.25594	0.42736	0.00653141	2	28	0.999	-0.0315791	0.112241	0.740104
nonAPG	MHCI	NA	AA	alpha	0	PD_alpha_nonAPG	-3.90115	11.6444	0.740104	2	28	0.999	-0.0315791	0.112241	0.740104
nonAPG	MHCI	NA	AAGhm	alpha	0	(Intercept)	1.09413	0.378023	0.00728281	2	28	0.999	-0.0335529	0.0585536	0.81056
nonAPG	MHCI	NA	AAGhm	alpha	0	PD_alpha_nonAPG	-3.40224	14.0601	0.81056	2	28	0.999	-0.0335529	0.0585536	0.81056
nonAPG	MHCI	NA	dS	alpha	0	(Intercept)	2.02444	0.620833	0.00291779	2	28	0.999	0.0410941	2.2428	0.145427
nonAPG	MHCI	NA	dS	alpha	0	PD_alpha_nonAPG	-14.4419	9.64334	0.145427	2	28	0.999	0.0410941	2.2428	0.145427
nonAPG	MHCI	NA	AA	gamma	0	(Intercept)	2.87979	0.715206	0.000391345	2	28	0.001	0.0528357	2.61771	0.116889
nonAPG	MHCI	NA	AA	gamma	0	PD_gamma_nonAPG	55.7896	34.482	0.116889	2	28	0.001	0.0528357	2.61771	0.116889
nonAPG	MHCI	NA	AA	gamma	1	(Intercept)	1.27289	0.246951	1.81832e-05	2	28	0.001	0.0390375	2.17808	0.151147
nonAPG	MHCI	NA	AA	gamma	1	PD_gamma_nonAPG	24.3602	16.5061	0.151147	2	28	0.001	0.0390375	2.17808	0.151147
nonAPG	MHCI	NA	AA	gamma	2	(Intercept)	0.67894	0.10239	3.41087e-07	2	28	0.001	0.0703339	3.194	0.0847402
nonAPG	MHCI	NA	AA	gamma	2	PD_gamma_nonAPG	13.1314	7.34758	0.0847402	2	28	0.001	0.0703339	3.194	0.0847402
nonAPG	MHCI	NA	AAGhm	gamma	0	(Intercept)	2.43883	0.594184	0.000317333	2	28	0.001	0.0531001	2.62626	0.116318
nonAPG	MHCI	NA	AAGhm	gamma	0	PD_gamma_nonAPG	67.8167	41.8474	0.116318	2	28	0.001	0.0531001	2.62626	0.116318
nonAPG	MHCI	NA	AAGhm	gamma	1	(Intercept)	1.1372	0.208624	8.09593e-06	2	28	0.001	0.0193164	1.57121	0.220397
nonAPG	MHCI	NA	AAGhm	gamma	1	PD_gamma_nonAPG	24.8388	19.8159	0.220397	2	28	0.001	0.0193164	1.57121	0.220397
nonAPG	MHCI	NA	AAGhm	gamma	2	(Intercept)	0.618046	0.0901496	1.89199e-07	2	28	0.001	0.0425184	2.28779	0.141602
nonAPG	MHCI	NA	AAGhm	gamma	2	PD_gamma_nonAPG	13.9237	9.20549	0.141602	2	28	0.001	0.0425184	2.28779	0.141602
nonAPG	MHCI	NA	dS	gamma	0	(Intercept)	3.11228	1.52137	0.0502827	2	28	0.946837	0.00075484	1.02191	0.320724
nonAPG	MHCI	NA	dS	gamma	0	PD_gamma_nonAPG	13.6948	13.5472	0.320724	2	28	0.946837	0.00075484	1.02191	0.320724
nonAPG	MHCI	NA	dS	gamma	1	(Intercept)	1.61288	0.491336	0.00276019	2	28	0.981453	-0.0339513	0.0477421	0.828625
nonAPG	MHCI	NA	dS	gamma	1	PD_gamma_nonAPG	-1.08437	4.96278	0.828625	2	28	0.981453	-0.0339513	0.0477421	0.828625
nonAPG	MHCI	NA	dS	gamma	2	(Intercept)	1.02828	0.249584	0.000304375	2	28	0.96981	-0.0323368	0.0916075	0.764381
nonAPG	MHCI	NA	dS	gamma	2	PD_gamma_nonAPG	-0.858907	2.83779	0.764381	2	28	0.96981	-0.0323368	0.0916075	0.764381

## Sheet: S10_models_15ind
Table S10. Summary of the Phylogenetic Generalized Least Squares (PGLS) models with diversity calculated for 15 best covered individuals
distance: AA - amino-acid p-distance, AAGhm - amino-acid Grantham (1974) distance, dS - number of synonymous differences per synonymous sites (Li 1993)
q: weight asigned to allele frequency in diversity estimation with Hill numbers
(0: all alleles weighted equally; 1: alleles weighted according to their frequency; 2: more weight given to frequent alleles)
lambda - estimate of Pagel's lambda
predictor	response	covariate	distance	diversity	q	parameter	estimate	SE	p-val	df1	df2	lambda	R2adj	F	F_p-val
MHCI	APG	nonAPG	AA	alpha	0	(Intercept)	0.0233076	0.00897095	0.014999	3	27	0.446248	0.0693263	2.08011	0.144479
MHCI	APG	nonAPG	AA	alpha	0	PD_alpha_MHCI	0.00631977	0.00460136	0.180909	3	27	0.446248	0.0693263	2.08011	0.144479
MHCI	APG	nonAPG	AA	alpha	0	PD_alpha_nonAPG	0.701498	0.442081	0.124199	3	27	0.446248	0.0693263	2.08011	0.144479
MHCI	APG	nonAPG	AAGhm	alpha	0	(Intercept)	0.0173039	0.00608327	0.00838149	3	27	0.576166	0.0166128	1.24495	0.303962
MHCI	APG	nonAPG	AAGhm	alpha	0	PD_alpha_MHCI	0.00343817	0.00343381	0.325586	3	27	0.576166	0.0166128	1.24495	0.303962
MHCI	APG	nonAPG	AAGhm	alpha	0	PD_alpha_nonAPG	0.487787	0.390258	0.222059	3	27	0.576166	0.0166128	1.24495	0.303962
MHCI	APG	nonAPG	dS	alpha	0	(Intercept)	0.0371709	0.0168341	0.0359179	3	27	0.001	0.158665	3.73451	0.0369931
MHCI	APG	nonAPG	dS	alpha	0	PD_alpha_MHCI	0.00904187	0.00707453	0.212098	3	27	0.001	0.158665	3.73451	0.0369931
MHCI	APG	nonAPG	dS	alpha	0	PD_alpha_nonAPG	1.23685	0.466226	0.0132033	3	27	0.001	0.158665	3.73451	0.0369931
MHCI	APG	nonAPG	AA	gamma	0	(Intercept)	0.040615	0.0355096	0.262757	3	27	0.969146	0.283433	6.73536	0.00423651
MHCI	APG	nonAPG	AA	gamma	0	PD_gamma_MHCI	0.0137876	0.00424216	0.00308548	3	27	0.969146	0.283433	6.73536	0.00423651
MHCI	APG	nonAPG	AA	gamma	0	PD_gamma_nonAPG	0.633507	0.481416	0.199263	3	27	0.969146	0.283433	6.73536	0.00423651
MHCI	APG	nonAPG	AA	gamma	1	(Intercept)	0.0279495	0.0190855	0.154623	3	27	0.799399	0.266948	6.28032	0.00575911
MHCI	APG	nonAPG	AA	gamma	1	PD_gamma_MHCI	0.0214903	0.00728606	0.00650037	3	27	0.799399	0.266948	6.28032	0.00575911
MHCI	APG	nonAPG	AA	gamma	1	PD_gamma_nonAPG	0.597158	0.547087	0.284688	3	27	0.799399	0.266948	6.28032	0.00575911
MHCI	APG	nonAPG	AA	gamma	2	(Intercept)	0.0176568	0.0164483	0.29256	3	27	0.797211	0.310034	7.51554	0.0025422
MHCI	APG	nonAPG	AA	gamma	2	PD_gamma_MHCI	0.0468665	0.0145298	0.00328239	3	27	0.797211	0.310034	7.51554	0.0025422
MHCI	APG	nonAPG	AA	gamma	2	PD_gamma_nonAPG	0.39491	0.495167	0.432102	3	27	0.797211	0.310034	7.51554	0.0025422
MHCI	APG	nonAPG	AAGhm	gamma	0	(Intercept)	0.0280308	0.0220839	0.21517	3	27	0.90158	0.243862	5.67641	0.00875283
MHCI	APG	nonAPG	AAGhm	gamma	0	PD_gamma_MHCI	0.0113021	0.00357927	0.00389034	3	27	0.90158	0.243862	5.67641	0.00875283
MHCI	APG	nonAPG	AAGhm	gamma	0	PD_gamma_nonAPG	0.31282	0.524887	0.556155	3	27	0.90158	0.243862	5.67641	0.00875283
MHCI	APG	nonAPG	AAGhm	gamma	1	(Intercept)	0.021057	0.0141462	0.1482	3	27	0.808037	0.188273	4.36314	0.0228074
MHCI	APG	nonAPG	AAGhm	gamma	1	PD_gamma_MHCI	0.016722	0.00626534	0.0127156	3	27	0.808037	0.188273	4.36314	0.0228074
MHCI	APG	nonAPG	AAGhm	gamma	1	PD_gamma_nonAPG	0.322944	0.546134	0.559219	3	27	0.808037	0.188273	4.36314	0.0228074
MHCI	APG	nonAPG	AAGhm	gamma	2	(Intercept)	0.0164158	0.0121508	0.18791	3	27	0.769214	0.180593	4.19572	0.0258991
MHCI	APG	nonAPG	AAGhm	gamma	2	PD_gamma_MHCI	0.0310585	0.0122377	0.0172318	3	27	0.769214	0.180593	4.19572	0.0258991
MHCI	APG	nonAPG	AAGhm	gamma	2	PD_gamma_nonAPG	0.220773	0.514621	0.671326	3	27	0.769214	0.180593	4.19572	0.0258991
MHCI	APG	nonAPG	dS	gamma	0	(Intercept)	0.0160953	0.0482395	0.741217	3	27	0.61675	0.474244	14.0794	6.48067e-05
MHCI	APG	nonAPG	dS	gamma	0	PD_gamma_MHCI	0.0262088	0.0089254	0.00671063	3	27	0.61675	0.474244	14.0794	6.48067e-05
MHCI	APG	nonAPG	dS	gamma	0	PD_gamma_nonAPG	2.02042	0.54828	0.00101199	3	27	0.61675	0.474244	14.0794	6.48067e-05
MHCI	APG	nonAPG	dS	gamma	1	(Intercept)	0.0199912	0.034069	0.562222	3	27	0.316934	0.384932	10.0746	0.000538887
MHCI	APG	nonAPG	dS	gamma	1	PD_gamma_MHCI	0.0345034	0.0163596	0.0443543	3	27	0.316934	0.384932	10.0746	0.000538887
MHCI	APG	nonAPG	dS	gamma	1	PD_gamma_nonAPG	1.86099	0.481803	0.000635945	3	27	0.316934	0.384932	10.0746	0.000538887
MHCI	APG	nonAPG	dS	gamma	2	(Intercept)	0.0396045	0.0255552	0.132842	3	27	0.0204504	0.308528	7.46975	0.00261817
MHCI	APG	nonAPG	dS	gamma	2	PD_gamma_MHCI	0.0236365	0.0243411	0.34014	3	27	0.0204504	0.308528	7.46975	0.00261817
MHCI	APG	nonAPG	dS	gamma	2	PD_gamma_nonAPG	1.65694	0.445299	0.000921491	3	27	0.0204504	0.308528	7.46975	0.00261817
MHCI	PSMB8	nonAPG	AA	alpha	0	(Intercept)	0.0195377	0.0161728	0.241847	3	19	0.001	-0.00516317	0.946065	0.405811
MHCI	PSMB8	nonAPG	AA	alpha	0	PD_alpha_MHCI	0.00850343	0.0085221	0.330911	3	19	0.001	-0.00516317	0.946065	0.405811
MHCI	PSMB8	nonAPG	AA	alpha	0	PD_alpha_nonAPG	1.10056	0.923565	0.248074	3	19	0.001	-0.00516317	0.946065	0.405811
MHCI	PSMB8	nonAPG	AAGhm	alpha	0	(Intercept)	0.0120052	0.00973247	0.232426	3	19	0.001	0.000729056	1.00766	0.383766
MHCI	PSMB8	nonAPG	AAGhm	alpha	0	PD_alpha_MHCI	0.00441846	0.00594333	0.466315	3	19	0.001	0.000729056	1.00766	0.383766
MHCI	PSMB8	nonAPG	AAGhm	alpha	0	PD_alpha_nonAPG	1.09942	0.808931	0.190031	3	19	0.001	0.000729056	1.00766	0.383766
MHCI	PSMB8	nonAPG	dS	alpha	0	(Intercept)	0.0693096	0.053358	0.209503	3	19	0.001	-0.0945918	0.092617	0.911952
MHCI	PSMB8	nonAPG	dS	alpha	0	PD_alpha_MHCI	0.00503662	0.0190261	0.794074	3	19	0.001	-0.0945918	0.092617	0.911952
MHCI	PSMB8	nonAPG	dS	alpha	0	PD_alpha_nonAPG	0.556656	1.31573	0.67699	3	19	0.001	-0.0945918	0.092617	0.911952
MHCI	PSMB8	nonAPG	AA	gamma	0	(Intercept)	0.0342858	0.033393	0.31744	3	19	0.001	0.0696965	1.78664	0.194541
MHCI	PSMB8	nonAPG	AA	gamma	0	PD_gamma_MHCI	0.0129462	0.00930253	0.180099	3	19	0.001	0.0696965	1.78664	0.194541
MHCI	PSMB8	nonAPG	AA	gamma	0	PD_gamma_nonAPG	1.06455	1.0736	0.333867	3	19	0.001	0.0696965	1.78664	0.194541
MHCI	PSMB8	nonAPG	AA	gamma	1	(Intercept)	0.0306867	0.0298134	0.316269	3	19	0.578222	0.0991434	2.15557	0.143319
MHCI	PSMB8	nonAPG	AA	gamma	1	PD_gamma_MHCI	0.0289965	0.0148232	0.0653116	3	19	0.578222	0.0991434	2.15557	0.143319
MHCI	PSMB8	nonAPG	AA	gamma	1	PD_gamma_nonAPG	0.278689	0.930088	0.767707	3	19	0.578222	0.0991434	2.15557	0.143319
MHCI	PSMB8	nonAPG	AA	gamma	2	(Intercept)	0.0134938	0.0269437	0.622253	3	19	0.730332	0.227439	4.09116	0.0332995
MHCI	PSMB8	nonAPG	AA	gamma	2	PD_gamma_MHCI	0.0749561	0.0269117	0.0117961	3	19	0.730332	0.227439	4.09116	0.0332995
MHCI	PSMB8	nonAPG	AA	gamma	2	PD_gamma_nonAPG	-0.175449	0.784	0.825312	3	19	0.730332	0.227439	4.09116	0.0332995
MHCI	PSMB8	nonAPG	AAGhm	gamma	0	(Intercept)	0.0345231	0.0255181	0.191973	3	19	0.309226	0.0294441	1.31854	0.290918
MHCI	PSMB8	nonAPG	AAGhm	gamma	0	PD_gamma_MHCI	0.0101384	0.00697542	0.162419	3	19	0.309226	0.0294441	1.31854	0.290918
MHCI	PSMB8	nonAPG	AAGhm	gamma	0	PD_gamma_nonAPG	0.474364	0.964685	0.628544	3	19	0.309226	0.0294441	1.31854	0.290918
MHCI	PSMB8	nonAPG	AAGhm	gamma	1	(Intercept)	0.0269175	0.0238205	0.272535	3	19	0.675676	0.0349008	1.37971	0.275746
MHCI	PSMB8	nonAPG	AAGhm	gamma	1	PD_gamma_MHCI	0.0212703	0.012805	0.113108	3	19	0.675676	0.0349008	1.37971	0.275746
MHCI	PSMB8	nonAPG	AAGhm	gamma	1	PD_gamma_nonAPG	-0.197732	0.97592	0.841593	3	19	0.675676	0.0349008	1.37971	0.275746
MHCI	PSMB8	nonAPG	AAGhm	gamma	2	(Intercept)	0.0180756	0.0221328	0.424229	3	19	0.787489	0.0995282	2.16055	0.142739
MHCI	PSMB8	nonAPG	AAGhm	gamma	2	PD_gamma_MHCI	0.0479388	0.0230619	0.0514353	3	19	0.787489	0.0995282	2.16055	0.142739
MHCI	PSMB8	nonAPG	AAGhm	gamma	2	PD_gamma_nonAPG	-0.446615	0.876621	0.616287	3	19	0.787489	0.0995282	2.16055	0.142739
MHCI	PSMB8	nonAPG	dS	gamma	0	(Intercept)	0.0465849	0.0793588	0.564104	3	19	0.001	0.0781455	1.89008	0.178389
MHCI	PSMB8	nonAPG	dS	gamma	0	PD_gamma_MHCI	0.0182528	0.0188601	0.345304	3	19	0.001	0.0781455	1.89008	0.178389
MHCI	PSMB8	nonAPG	dS	gamma	0	PD_gamma_nonAPG	1.8135	1.0698	0.106368	3	19	0.001	0.0781455	1.89008	0.178389
MHCI	PSMB8	nonAPG	dS	gamma	1	(Intercept)	0.0507695	0.0794549	0.530469	3	19	0.001	-0.00409364	0.957192	0.401727
MHCI	PSMB8	nonAPG	dS	gamma	1	PD_gamma_MHCI	0.0245692	0.0402132	0.548457	3	19	0.001	-0.00409364	0.957192	0.401727
MHCI	PSMB8	nonAPG	dS	gamma	1	PD_gamma_nonAPG	1.44741	1.08207	0.196807	3	19	0.001	-0.00409364	0.957192	0.401727
MHCI	PSMB8	nonAPG	dS	gamma	2	(Intercept)	0.0730267	0.0743643	0.338434	3	19	0.001	-0.044241	0.55515	0.583019
MHCI	PSMB8	nonAPG	dS	gamma	2	PD_gamma_MHCI	0.0131731	0.0618271	0.833547	3	19	0.001	-0.044241	0.55515	0.583019
MHCI	PSMB8	nonAPG	dS	gamma	2	PD_gamma_nonAPG	1.12422	1.06759	0.305527	3	19	0.001	-0.044241	0.55515	0.583019
MHCI	PSMB9	nonAPG	AA	alpha	0	(Intercept)	0.0456463	0.0164858	0.0104449	3	25	0.001	-0.0688609	0.130268	0.878452
MHCI	PSMB9	nonAPG	AA	alpha	0	PD_alpha_MHCI	-0.00293445	0.0096379	0.76329	3	25	0.001	-0.0688609	0.130268	0.878452
MHCI	PSMB9	nonAPG	AA	alpha	0	PD_alpha_nonAPG	-0.433803	0.975997	0.660525	3	25	0.001	-0.0688609	0.130268	0.878452
MHCI	PSMB9	nonAPG	AAGhm	alpha	0	(Intercept)	0.0325461	0.0113343	0.00820467	3	25	0.001	-0.0509752	0.345213	0.711391
MHCI	PSMB9	nonAPG	AAGhm	alpha	0	PD_alpha_MHCI	-0.00297619	0.00764682	0.700419	3	25	0.001	-0.0509752	0.345213	0.711391
MHCI	PSMB9	nonAPG	AAGhm	alpha	0	PD_alpha_nonAPG	-0.744142	0.970178	0.450256	3	25	0.001	-0.0509752	0.345213	0.711391
MHCI	PSMB9	nonAPG	dS	alpha	0	(Intercept)	0.0567224	0.0403994	0.172608	3	25	0.001	0.0317012	1.44198	0.255459
MHCI	PSMB9	nonAPG	dS	alpha	0	PD_alpha_MHCI	0.0163286	0.0158583	0.313029	3	25	0.001	0.0317012	1.44198	0.255459
MHCI	PSMB9	nonAPG	dS	alpha	0	PD_alpha_nonAPG	1.69118	1.04607	0.118494	3	25	0.001	0.0317012	1.44198	0.255459
MHCI	PSMB9	nonAPG	AA	gamma	0	(Intercept)	0.0463304	0.0323398	0.164355	3	25	0.117805	0.0849343	2.25304	0.125996
MHCI	PSMB9	nonAPG	AA	gamma	0	PD_gamma_MHCI	0.0163067	0.00771537	0.0447069	3	25	0.117805	0.0849343	2.25304	0.125996
MHCI	PSMB9	nonAPG	AA	gamma	0	PD_gamma_nonAPG	-0.375205	1.05198	0.724335	3	25	0.117805	0.0849343	2.25304	0.125996
MHCI	PSMB9	nonAPG	AA	gamma	1	(Intercept)	0.0332589	0.0255662	0.205157	3	25	0.063244	0.0151698	1.20795	0.31566
MHCI	PSMB9	nonAPG	AA	gamma	1	PD_gamma_MHCI	0.0221718	0.0145273	0.139509	3	25	0.063244	0.0151698	1.20795	0.31566
MHCI	PSMB9	nonAPG	AA	gamma	1	PD_gamma_nonAPG	-0.13033	1.10499	0.907053	3	25	0.063244	0.0151698	1.20795	0.31566
MHCI	PSMB9	nonAPG	AA	gamma	2	(Intercept)	0.0232984	0.0264643	0.387044	3	25	0.0384255	0.00299752	1.04059	0.368049
MHCI	PSMB9	nonAPG	AA	gamma	2	PD_gamma_MHCI	0.0446291	0.0317992	0.172777	3	25	0.0384255	0.00299752	1.04059	0.368049
MHCI	PSMB9	nonAPG	AA	gamma	2	PD_gamma_nonAPG	-0.180774	1.07223	0.86747	3	25	0.0384255	0.00299752	1.04059	0.368049
MHCI	PSMB9	nonAPG	AAGhm	gamma	0	(Intercept)	0.0244791	0.0202944	0.239031	3	25	0.001	0.098424	2.47378	0.104648
MHCI	PSMB9	nonAPG	AAGhm	gamma	0	PD_gamma_MHCI	0.0138761	0.00624414	0.0355446	3	25	0.001	0.098424	2.47378	0.104648
MHCI	PSMB9	nonAPG	AAGhm	gamma	0	PD_gamma_nonAPG	-0.513829	1.05327	0.629913	3	25	0.001	0.098424	2.47378	0.104648
MHCI	PSMB9	nonAPG	AAGhm	gamma	1	(Intercept)	0.0222899	0.0174854	0.214111	3	25	0.001	-0.0074507	0.900159	0.419277
MHCI	PSMB9	nonAPG	AAGhm	gamma	1	PD_gamma_MHCI	0.0159379	0.0119142	0.19303	3	25	0.001	-0.0074507	0.900159	0.419277
MHCI	PSMB9	nonAPG	AAGhm	gamma	1	PD_gamma_nonAPG	-0.238749	1.08218	0.827181	3	25	0.001	-0.0074507	0.900159	0.419277
MHCI	PSMB9	nonAPG	AAGhm	gamma	2	(Intercept)	0.0233824	0.01847	0.217195	3	25	0.001	-0.0501301	0.35555	0.704274
MHCI	PSMB9	nonAPG	AAGhm	gamma	2	PD_gamma_MHCI	0.0209959	0.0249603	0.408226	3	25	0.001	-0.0501301	0.35555	0.704274
MHCI	PSMB9	nonAPG	AAGhm	gamma	2	PD_gamma_nonAPG	-0.199442	1.05084	0.851004	3	25	0.001	-0.0501301	0.35555	0.704274
MHCI	PSMB9	nonAPG	dS	gamma	0	(Intercept)	0.0359131	0.0631316	0.574526	3	25	0.001	0.277063	6.17384	0.0066215
MHCI	PSMB9	nonAPG	dS	gamma	0	PD_gamma_MHCI	0.036704	0.0162916	0.0332856	3	25	0.001	0.277063	6.17384	0.0066215
MHCI	PSMB9	nonAPG	dS	gamma	0	PD_gamma_nonAPG	2.25101	0.962217	0.0276044	3	25	0.001	0.277063	6.17384	0.0066215
MHCI	PSMB9	nonAPG	dS	gamma	1	(Intercept)	0.0544033	0.0619052	0.387869	3	25	0.001	0.128164	2.98456	0.068808
MHCI	PSMB9	nonAPG	dS	gamma	1	PD_gamma_MHCI	0.0397365	0.0341492	0.255567	3	25	0.001	0.128164	2.98456	0.068808
MHCI	PSMB9	nonAPG	dS	gamma	1	PD_gamma_nonAPG	2.08089	0.959115	0.0397469	3	25	0.001	0.128164	2.98456	0.068808
MHCI	PSMB9	nonAPG	dS	gamma	2	(Intercept)	0.0984972	0.0590369	0.107715	3	25	0.001	0.058272	1.83535	0.180415
MHCI	PSMB9	nonAPG	dS	gamma	2	PD_gamma_MHCI	0.00655203	0.0535064	0.903519	3	25	0.001	0.058272	1.83535	0.180415
MHCI	PSMB9	nonAPG	dS	gamma	2	PD_gamma_nonAPG	1.8	0.939799	0.0669609	3	25	0.001	0.058272	1.83535	0.180415
MHCI	PSMBs	nonAPG	AA	alpha	0	(Intercept)	0.0429542	0.0134247	0.00371931	3	25	0.001	-0.0765978	0.0395017	0.961328
MHCI	PSMBs	nonAPG	AA	alpha	0	PD_alpha_MHCI	-0.000303257	0.00784834	0.969485	3	25	0.001	-0.0765978	0.0395017	0.961328
MHCI	PSMBs	nonAPG	AA	alpha	0	PD_alpha_nonAPG	-0.223373	0.794775	0.780983	3	25	0.001	-0.0765978	0.0395017	0.961328
MHCI	PSMBs	nonAPG	AAGhm	alpha	0	(Intercept)	0.0278704	0.00858333	0.00331061	3	25	0.001	-0.0739939	0.0699037	0.932665
MHCI	PSMBs	nonAPG	AAGhm	alpha	0	PD_alpha_MHCI	-0.00129944	0.00579083	0.824274	3	25	0.001	-0.0739939	0.0699037	0.932665
MHCI	PSMBs	nonAPG	AAGhm	alpha	0	PD_alpha_nonAPG	-0.234064	0.734703	0.752689	3	25	0.001	-0.0739939	0.0699037	0.932665
MHCI	PSMBs	nonAPG	dS	alpha	0	(Intercept)	0.0732319	0.0359374	0.0522875	3	25	0.001	-0.0324961	0.575109	0.569913
MHCI	PSMBs	nonAPG	dS	alpha	0	PD_alpha_MHCI	0.00868584	0.0141068	0.543644	3	25	0.001	-0.0324961	0.575109	0.569913
MHCI	PSMBs	nonAPG	dS	alpha	0	PD_alpha_nonAPG	0.961508	0.930538	0.311365	3	25	0.001	-0.0324961	0.575109	0.569913
MHCI	PSMBs	nonAPG	AA	gamma	0	(Intercept)	0.0695203	0.0514539	0.188759	3	25	0.97366	0.0767669	2.12253	0.140797
MHCI	PSMBs	nonAPG	AA	gamma	0	PD_gamma_MHCI	0.0122357	0.00610408	0.0559606	3	25	0.97366	0.0767669	2.12253	0.140797
MHCI	PSMBs	nonAPG	AA	gamma	0	PD_gamma_nonAPG	-0.45206	0.679684	0.512074	3	25	0.97366	0.0767669	2.12253	0.140797
MHCI	PSMBs	nonAPG	AA	gamma	1	(Intercept)	0.0514808	0.0330238	0.131591	3	25	0.90018	0.0671311	1.97149	0.16031
MHCI	PSMBs	nonAPG	AA	gamma	1	PD_gamma_MHCI	0.0212325	0.0111552	0.0685672	3	25	0.90018	0.0671311	1.97149	0.16031
MHCI	PSMBs	nonAPG	AA	gamma	1	PD_gamma_nonAPG	-0.791975	0.811469	0.338426	3	25	0.90018	0.0671311	1.97149	0.16031
MHCI	PSMBs	nonAPG	AA	gamma	2	(Intercept)	0.0371716	0.0285801	0.205254	3	25	0.86661	0.0908776	2.34949	0.11614
MHCI	PSMBs	nonAPG	AA	gamma	2	PD_gamma_MHCI	0.0497306	0.0235798	0.045128	3	25	0.86661	0.0908776	2.34949	0.11614
MHCI	PSMBs	nonAPG	AA	gamma	2	PD_gamma_nonAPG	-0.944566	0.782114	0.238461	3	25	0.86661	0.0908776	2.34949	0.11614
MHCI	PSMBs	nonAPG	AAGhm	gamma	0	(Intercept)	0.0481383	0.029605	0.116487	3	25	0.891701	0.0820012	2.2059	0.131138
MHCI	PSMBs	nonAPG	AAGhm	gamma	0	PD_gamma_MHCI	0.00984141	0.00491744	0.0563239	3	25	0.891701	0.0820012	2.2059	0.131138
MHCI	PSMBs	nonAPG	AAGhm	gamma	0	PD_gamma_nonAPG	-0.69577	0.711289	0.337356	3	25	0.891701	0.0820012	2.2059	0.131138
MHCI	PSMBs	nonAPG	AAGhm	gamma	1	(Intercept)	0.0376329	0.0219549	0.0988843	3	25	0.846501	0.0414733	1.58411	0.225038
MHCI	PSMBs	nonAPG	AAGhm	gamma	1	PD_gamma_MHCI	0.014954	0.00942206	0.125053	3	25	0.846501	0.0414733	1.58411	0.225038
MHCI	PSMBs	nonAPG	AAGhm	gamma	1	PD_gamma_nonAPG	-0.900219	0.794632	0.268015	3	25	0.846501	0.0414733	1.58411	0.225038
MHCI	PSMBs	nonAPG	AAGhm	gamma	2	(Intercept)	0.0321401	0.0190893	0.104693	3	25	0.751156	0.00744815	1.1013	0.348031
MHCI	PSMBs	nonAPG	AAGhm	gamma	2	PD_gamma_MHCI	0.0265516	0.019705	0.189919	3	25	0.751156	0.00744815	1.1013	0.348031
MHCI	PSMBs	nonAPG	AAGhm	gamma	2	PD_gamma_nonAPG	-0.837196	0.798975	0.304739	3	25	0.751156	0.00744815	1.1013	0.348031
MHCI	PSMBs	nonAPG	dS	gamma	0	(Intercept)	0.0465087	0.0753205	0.542504	3	25	0.273126	0.220371	4.81594	0.0170137
MHCI	PSMBs	nonAPG	dS	gamma	0	PD_gamma_MHCI	0.0329174	0.0157347	0.0467514	3	25	0.273126	0.220371	4.81594	0.0170137
MHCI	PSMBs	nonAPG	dS	gamma	0	PD_gamma_nonAPG	1.91826	0.970963	0.0593334	3	25	0.273126	0.220371	4.81594	0.0170137
MHCI	PSMBs	nonAPG	dS	gamma	1	(Intercept)	0.0609092	0.0580989	0.304497	3	25	0.001	0.087739	2.2984	0.121253
MHCI	PSMBs	nonAPG	dS	gamma	1	PD_gamma_MHCI	0.0350136	0.0320495	0.285036	3	25	0.001	0.087739	2.2984	0.121253
MHCI	PSMBs	nonAPG	dS	gamma	1	PD_gamma_nonAPG	1.67862	0.900143	0.0739857	3	25	0.001	0.087739	2.2984	0.121253
MHCI	PSMBs	nonAPG	dS	gamma	2	(Intercept)	0.0973452	0.0544293	0.0858272	3	25	0.001	0.022797	1.31494	0.286426
MHCI	PSMBs	nonAPG	dS	gamma	2	PD_gamma_MHCI	0.00667736	0.0493304	0.893411	3	25	0.001	0.022797	1.31494	0.286426
MHCI	PSMBs	nonAPG	dS	gamma	2	PD_gamma_nonAPG	1.4051	0.866452	0.117421	3	25	0.001	0.022797	1.31494	0.286426
MHCI	TAP1	nonAPG	AA	alpha	0	(Intercept)	0.0126639	0.0142824	0.383083	3	27	0.999	0.13841	3.32935	0.0510029
MHCI	TAP1	nonAPG	AA	alpha	0	PD_alpha_MHCI	0.0121832	0.00539527	0.0322271	3	27	0.999	0.13841	3.32935	0.0510029
MHCI	TAP1	nonAPG	AA	alpha	0	PD_alpha_nonAPG	0.504057	0.343633	0.153969	3	27	0.999	0.13841	3.32935	0.0510029
MHCI	TAP1	nonAPG	AAGhm	alpha	0	(Intercept)	0.00786125	0.009663	0.423024	3	27	0.999	0.13552	3.27308	0.0533619
MHCI	TAP1	nonAPG	AAGhm	alpha	0	PD_alpha_MHCI	0.0094939	0.00419568	0.0319027	3	27	0.999	0.13552	3.27308	0.0533619
MHCI	TAP1	nonAPG	AAGhm	alpha	0	PD_alpha_nonAPG	0.438154	0.316564	0.177665	3	27	0.999	0.13552	3.27308	0.0533619
MHCI	TAP1	nonAPG	dS	alpha	0	(Intercept)	0.0175559	0.0216256	0.424001	3	27	0.683511	0.33566	8.32616	0.00152515
MHCI	TAP1	nonAPG	dS	alpha	0	PD_alpha_MHCI	0.00930037	0.00661085	0.170884	3	27	0.683511	0.33566	8.32616	0.00152515
MHCI	TAP1	nonAPG	dS	alpha	0	PD_alpha_nonAPG	1.62351	0.399329	0.000371975	3	27	0.683511	0.33566	8.32616	0.00152515
MHCI	TAP1	nonAPG	AA	gamma	0	(Intercept)	0.00969321	0.0349671	0.78373	3	27	0.999	0.517932	16.5788	2.00907e-05
MHCI	TAP1	nonAPG	AA	gamma	0	PD_gamma_MHCI	0.0202186	0.00370846	9.06441e-06	3	27	0.999	0.517932	16.5788	2.00907e-05
MHCI	TAP1	nonAPG	AA	gamma	0	PD_gamma_nonAPG	0.746018	0.396244	0.0705551	3	27	0.999	0.517932	16.5788	2.00907e-05
MHCI	TAP1	nonAPG	AA	gamma	1	(Intercept)	0.00750541	0.0211972	0.726032	3	27	0.999	0.533953	17.6127	1.27305e-05
MHCI	TAP1	nonAPG	AA	gamma	1	PD_gamma_MHCI	0.0281155	0.00531127	1.38521e-05	3	27	0.999	0.533953	17.6127	1.27305e-05
MHCI	TAP1	nonAPG	AA	gamma	1	PD_gamma_nonAPG	0.931935	0.380034	0.0209467	3	27	0.999	0.533953	17.6127	1.27305e-05
MHCI	TAP1	nonAPG	AA	gamma	2	(Intercept)	0.00322348	0.0184568	0.862658	3	27	0.999	0.517304	16.5396	2.04473e-05
MHCI	TAP1	nonAPG	AA	gamma	2	PD_gamma_MHCI	0.0512879	0.0105288	4.3054e-05	3	27	0.999	0.517304	16.5396	2.04473e-05
MHCI	TAP1	nonAPG	AA	gamma	2	PD_gamma_nonAPG	0.767857	0.357773	0.041001	3	27	0.999	0.517304	16.5396	2.04473e-05
MHCI	TAP1	nonAPG	AAGhm	gamma	0	(Intercept)	0.00495356	0.0244257	0.840811	3	27	0.999	0.47275	14.0012	6.73383e-05
MHCI	TAP1	nonAPG	AAGhm	gamma	0	PD_gamma_MHCI	0.0154805	0.00308395	2.88871e-05	3	27	0.999	0.47275	14.0012	6.73383e-05
MHCI	TAP1	nonAPG	AAGhm	gamma	0	PD_gamma_nonAPG	0.727323	0.403699	0.082779	3	27	0.999	0.47275	14.0012	6.73383e-05
MHCI	TAP1	nonAPG	AAGhm	gamma	1	(Intercept)	0.00432722	0.0152407	0.778634	3	27	0.964903	0.430606	11.9657	0.000190157
MHCI	TAP1	nonAPG	AAGhm	gamma	1	PD_gamma_MHCI	0.0231093	0.00527879	0.000161893	3	27	0.964903	0.430606	11.9657	0.000190157
MHCI	TAP1	nonAPG	AAGhm	gamma	1	PD_gamma_nonAPG	0.687976	0.438701	0.128478	3	27	0.964903	0.430606	11.9657	0.000190157
MHCI	TAP1	nonAPG	AAGhm	gamma	2	(Intercept)	0.00181655	0.0125763	0.886224	3	27	0.889541	0.375493	9.71831	0.000661902
MHCI	TAP1	nonAPG	AAGhm	gamma	2	PD_gamma_MHCI	0.0412973	0.0111941	0.00100104	3	27	0.889541	0.375493	9.71831	0.000661902
MHCI	TAP1	nonAPG	AAGhm	gamma	2	PD_gamma_nonAPG	0.489901	0.462728	0.299106	3	27	0.889541	0.375493	9.71831	0.000661902
MHCI	TAP1	nonAPG	dS	gamma	0	(Intercept)	-0.00826422	0.0526623	0.876469	3	27	0.934731	0.579695	20.9987	3.1562e-06
MHCI	TAP1	nonAPG	dS	gamma	0	PD_gamma_MHCI	0.0284114	0.00794507	0.00134288	3	27	0.934731	0.579695	20.9987	3.1562e-06
MHCI	TAP1	nonAPG	dS	gamma	0	PD_gamma_nonAPG	2.05006	0.458725	0.000126791	3	27	0.934731	0.579695	20.9987	3.1562e-06
MHCI	TAP1	nonAPG	dS	gamma	1	(Intercept)	-0.00572937	0.0378981	0.880959	3	27	0.856321	0.532376	17.5078	1.33243e-05
MHCI	TAP1	nonAPG	dS	gamma	1	PD_gamma_MHCI	0.0381134	0.0146616	0.0149496	3	27	0.856321	0.532376	17.5078	1.33243e-05
MHCI	TAP1	nonAPG	dS	gamma	1	PD_gamma_nonAPG	2.06952	0.400606	1.95026e-05	3	27	0.856321	0.532376	17.5078	1.33243e-05
MHCI	TAP1	nonAPG	dS	gamma	2	(Intercept)	0.0201026	0.0333958	0.552229	3	27	0.699687	0.452579	12.9879	0.000111782
MHCI	TAP1	nonAPG	dS	gamma	2	PD_gamma_MHCI	0.0259097	0.0232474	0.274878	3	27	0.699687	0.452579	12.9879	0.000111782
MHCI	TAP1	nonAPG	dS	gamma	2	PD_gamma_nonAPG	1.96451	0.391718	2.92434e-05	3	27	0.699687	0.452579	12.9879	0.000111782
MHCI	TAP2	nonAPG	AA	alpha	0	(Intercept)	0.0170265	0.0122219	0.175381	3	26	0.706507	0.369249	9.19578	0.00095444
MHCI	TAP2	nonAPG	AA	alpha	0	PD_alpha_MHCI	0.0162171	0.00566868	0.00822869	3	26	0.706507	0.369249	9.19578	0.00095444
MHCI	TAP2	nonAPG	AA	alpha	0	PD_alpha_nonAPG	1.71168	0.507219	0.00232888	3	26	0.706507	0.369249	9.19578	0.00095444
MHCI	TAP2	nonAPG	AAGhm	alpha	0	(Intercept)	0.013562	0.00793719	0.0994264	3	26	0.850369	0.405542	10.5509	0.000441749
MHCI	TAP2	nonAPG	AAGhm	alpha	0	PD_alpha_MHCI	0.0105729	0.00396413	0.0129878	3	26	0.850369	0.405542	10.5509	0.000441749
MHCI	TAP2	nonAPG	AAGhm	alpha	0	PD_alpha_nonAPG	1.50704	0.39164	0.000694047	3	26	0.850369	0.405542	10.5509	0.000441749
MHCI	TAP2	nonAPG	dS	alpha	0	(Intercept)	0.0436618	0.0281107	0.132462	3	26	0.591951	0.145455	3.38299	0.0494486
MHCI	TAP2	nonAPG	dS	alpha	0	PD_alpha_MHCI	0.0167657	0.00877646	0.0671831	3	26	0.591951	0.145455	3.38299	0.0494486
MHCI	TAP2	nonAPG	dS	alpha	0	PD_alpha_nonAPG	1.21188	0.543916	0.0347399	3	26	0.591951	0.145455	3.38299	0.0494486
MHCI	TAP2	nonAPG	AA	gamma	0	(Intercept)	0.0525578	0.0432587	0.235298	3	26	0.727225	0.268483	6.13831	0.00655415
MHCI	TAP2	nonAPG	AA	gamma	0	PD_gamma_MHCI	0.0175998	0.00723347	0.022153	3	26	0.727225	0.268483	6.13831	0.00655415
MHCI	TAP2	nonAPG	AA	gamma	0	PD_gamma_nonAPG	1.68936	0.939027	0.0836288	3	26	0.727225	0.268483	6.13831	0.00655415
MHCI	TAP2	nonAPG	AA	gamma	1	(Intercept)	0.0341977	0.0263224	0.205284	3	26	0.686762	0.275808	6.3319	0.00575037
MHCI	TAP2	nonAPG	AA	gamma	1	PD_gamma_MHCI	0.0222624	0.0109631	0.0526319	3	26	0.686762	0.275808	6.3319	0.00575037
MHCI	TAP2	nonAPG	AA	gamma	1	PD_gamma_nonAPG	1.89905	0.837524	0.0319075	3	26	0.686762	0.275808	6.3319	0.00575037
MHCI	TAP2	nonAPG	AA	gamma	2	(Intercept)	0.019038	0.0226092	0.40744	3	26	0.72209	0.344914	8.37125	0.00156126
MHCI	TAP2	nonAPG	AA	gamma	2	PD_gamma_MHCI	0.0513887	0.021054	0.0217745	3	26	0.72209	0.344914	8.37125	0.00156126
MHCI	TAP2	nonAPG	AA	gamma	2	PD_gamma_nonAPG	1.56941	0.717055	0.0377956	3	26	0.72209	0.344914	8.37125	0.00156126
MHCI	TAP2	nonAPG	AAGhm	gamma	0	(Intercept)	0.0339703	0.0314417	0.289876	3	26	0.677894	0.200059	4.50128	0.0209583
MHCI	TAP2	nonAPG	AAGhm	gamma	0	PD_gamma_MHCI	0.0151138	0.00635514	0.0250322	3	26	0.677894	0.200059	4.50128	0.0209583
MHCI	TAP2	nonAPG	AAGhm	gamma	0	PD_gamma_nonAPG	1.22281	1.01835	0.240665	3	26	0.677894	0.200059	4.50128	0.0209583
MHCI	TAP2	nonAPG	AAGhm	gamma	1	(Intercept)	0.0242493	0.0201758	0.240237	3	26	0.701184	0.220772	4.9665	0.0149018
MHCI	TAP2	nonAPG	AAGhm	gamma	1	PD_gamma_MHCI	0.0187136	0.00969535	0.0645631	3	26	0.701184	0.220772	4.9665	0.0149018
MHCI	TAP2	nonAPG	AAGhm	gamma	1	PD_gamma_nonAPG	1.68267	0.867358	0.0633003	3	26	0.701184	0.220772	4.9665	0.0149018
MHCI	TAP2	nonAPG	AAGhm	gamma	2	(Intercept)	0.0136805	0.0168253	0.423549	3	26	0.762522	0.315575	7.45514	0.00275951
MHCI	TAP2	nonAPG	AAGhm	gamma	2	PD_gamma_MHCI	0.0420063	0.0169325	0.019902	3	26	0.762522	0.315575	7.45514	0.00275951
MHCI	TAP2	nonAPG	AAGhm	gamma	2	PD_gamma_nonAPG	1.39167	0.716873	0.0631325	3	26	0.762522	0.315575	7.45514	0.00275951
MHCI	TAP2	nonAPG	dS	gamma	0	(Intercept)	0.00825008	0.0569118	0.885858	3	26	0.558843	0.530787	16.8372	2.03895e-05
MHCI	TAP2	nonAPG	dS	gamma	0	PD_gamma_MHCI	0.0258826	0.0107238	0.0231405	3	26	0.558843	0.530787	16.8372	2.03895e-05
MHCI	TAP2	nonAPG	dS	gamma	0	PD_gamma_nonAPG	3.10139	0.658832	7.27631e-05	3	26	0.558843	0.530787	16.8372	2.03895e-05
MHCI	TAP2	nonAPG	dS	gamma	1	(Intercept)	0.00017077	0.0414999	0.996748	3	26	0.542184	0.503782	15.2134	4.22024e-05
MHCI	TAP2	nonAPG	dS	gamma	1	PD_gamma_MHCI	0.0486704	0.0181342	0.0124911	3	26	0.542184	0.503782	15.2134	4.22024e-05
MHCI	TAP2	nonAPG	dS	gamma	1	PD_gamma_nonAPG	2.47728	0.520146	6.28842e-05	3	26	0.542184	0.503782	15.2134	4.22024e-05
MHCI	TAP2	nonAPG	dS	gamma	2	(Intercept)	0.00149778	0.0366983	0.967756	3	26	0.471907	0.449733	12.4422	0.000161829
MHCI	TAP2	nonAPG	dS	gamma	2	PD_gamma_MHCI	0.069611	0.0272181	0.0167208	3	26	0.471907	0.449733	12.4422	0.000161829
MHCI	TAP2	nonAPG	dS	gamma	2	PD_gamma_nonAPG	2.12055	0.476605	0.000143797	3	26	0.471907	0.449733	12.4422	0.000161829
MHCI	TAPBP	nonAPG	AA	alpha	0	(Intercept)	-0.000195336	0.00423209	0.963526	3	27	0.284038	0.27519	6.50523	0.00494387
MHCI	TAPBP	nonAPG	AA	alpha	0	PD_alpha_MHCI	0.00352091	0.00228535	0.135044	3	27	0.284038	0.27519	6.50523	0.00494387
MHCI	TAPBP	nonAPG	AA	alpha	0	PD_alpha_nonAPG	0.765385	0.227698	0.00232836	3	27	0.284038	0.27519	6.50523	0.00494387
MHCI	TAPBP	nonAPG	AAGhm	alpha	0	(Intercept)	0.00251703	0.00243032	0.309539	3	27	0.001	0.0736303	2.1525	0.135715
MHCI	TAPBP	nonAPG	AAGhm	alpha	0	PD_alpha_MHCI	0.00119466	0.00168016	0.483158	3	27	0.001	0.0736303	2.1525	0.135715
MHCI	TAPBP	nonAPG	AAGhm	alpha	0	PD_alpha_nonAPG	0.436693	0.219309	0.0566632	3	27	0.001	0.0736303	2.1525	0.135715
MHCI	TAPBP	nonAPG	dS	alpha	0	(Intercept)	0.0169173	0.00921789	0.0775058	3	27	0.0961265	-0.0616543	0.157931	0.854692
MHCI	TAPBP	nonAPG	dS	alpha	0	PD_alpha_MHCI	0.00108003	0.00356177	0.76404	3	27	0.0961265	-0.0616543	0.157931	0.854692
MHCI	TAPBP	nonAPG	dS	alpha	0	PD_alpha_nonAPG	0.125874	0.235754	0.597766	3	27	0.0961265	-0.0616543	0.157931	0.854692
MHCI	TAPBP	nonAPG	AA	gamma	0	(Intercept)	0.00137119	0.00939103	0.884998	3	27	0.001	0.352656	8.89923	0.00107488
MHCI	TAPBP	nonAPG	AA	gamma	0	PD_gamma_MHCI	0.00198858	0.0025244	0.437708	3	27	0.001	0.352656	8.89923	0.00107488
MHCI	TAPBP	nonAPG	AA	gamma	0	PD_gamma_nonAPG	1.35989	0.362615	0.000853699	3	27	0.001	0.352656	8.89923	0.00107488
MHCI	TAPBP	nonAPG	AA	gamma	1	(Intercept)	0.00263526	0.00952088	0.784051	3	27	0.001	0.217318	5.02604	0.0139457
MHCI	TAPBP	nonAPG	AA	gamma	1	PD_gamma_MHCI	0.00262868	0.00576211	0.651894	3	27	0.001	0.217318	5.02604	0.0139457
MHCI	TAPBP	nonAPG	AA	gamma	1	PD_gamma_nonAPG	1.32466	0.459283	0.00761686	3	27	0.001	0.217318	5.02604	0.0139457
MHCI	TAPBP	nonAPG	AA	gamma	2	(Intercept)	0.00499525	0.0108625	0.649296	3	27	0.001	0.185178	4.29531	0.0240094
MHCI	TAPBP	nonAPG	AA	gamma	2	PD_gamma_MHCI	0.00168682	0.0135439	0.901807	3	27	0.001	0.185178	4.29531	0.0240094
MHCI	TAPBP	nonAPG	AA	gamma	2	PD_gamma_nonAPG	1.3023	0.48289	0.0119081	3	27	0.001	0.185178	4.29531	0.0240094
MHCI	TAPBP	nonAPG	AAGhm	gamma	0	(Intercept)	0.000398805	0.00772672	0.959216	3	27	0.001	0.179056	4.16259	0.0265627
MHCI	TAPBP	nonAPG	AAGhm	gamma	0	PD_gamma_MHCI	0.00285347	0.0024574	0.255735	3	27	0.001	0.179056	4.16259	0.0265627
MHCI	TAPBP	nonAPG	AAGhm	gamma	0	PD_gamma_nonAPG	0.947725	0.431007	0.0366366	3	27	0.001	0.179056	4.16259	0.0265627
MHCI	TAPBP	nonAPG	AAGhm	gamma	1	(Intercept)	0.00346858	0.00835762	0.681407	3	27	0.001	0.0478703	1.72902	0.196533
MHCI	TAPBP	nonAPG	AAGhm	gamma	1	PD_gamma_MHCI	0.00249443	0.00585612	0.673519	3	27	0.001	0.0478703	1.72902	0.196533
MHCI	TAPBP	nonAPG	AAGhm	gamma	1	PD_gamma_nonAPG	0.913432	0.558226	0.11338	3	27	0.001	0.0478703	1.72902	0.196533
MHCI	TAPBP	nonAPG	AAGhm	gamma	2	(Intercept)	0.00705481	0.00931916	0.455593	3	27	0.001	0.0295331	1.44126	0.25426
MHCI	TAPBP	nonAPG	AAGhm	gamma	2	PD_gamma_MHCI	-0.00181127	0.0129267	0.889607	3	27	0.001	0.0295331	1.44126	0.25426
MHCI	TAPBP	nonAPG	AAGhm	gamma	2	PD_gamma_nonAPG	0.960456	0.580968	0.109872	3	27	0.001	0.0295331	1.44126	0.25426
MHCI	TAPBP	nonAPG	dS	gamma	0	(Intercept)	0.00259505	0.0245131	0.916473	3	27	0.479604	0.146231	3.48352	0.0450952
MHCI	TAPBP	nonAPG	dS	gamma	0	PD_gamma_MHCI	0.00175095	0.00481727	0.719081	3	27	0.479604	0.146231	3.48352	0.0450952
MHCI	TAPBP	nonAPG	dS	gamma	0	PD_gamma_nonAPG	0.742393	0.299188	0.0196089	3	27	0.479604	0.146231	3.48352	0.0450952
MHCI	TAPBP	nonAPG	dS	gamma	1	(Intercept)	0.00726594	0.0191329	0.707093	3	27	0.44815	0.147809	3.51496	0.0439833
MHCI	TAPBP	nonAPG	dS	gamma	1	PD_gamma_MHCI	-2.70112e-05	0.00871904	0.997551	3	27	0.44815	0.147809	3.51496	0.0439833
MHCI	TAPBP	nonAPG	dS	gamma	1	PD_gamma_nonAPG	0.673747	0.254312	0.0133147	3	27	0.44815	0.147809	3.51496	0.0439833
MHCI	TAPBP	nonAPG	dS	gamma	2	(Intercept)	0.0122524	0.0181352	0.505032	3	27	0.424932	0.146575	3.49037	0.0448507
MHCI	TAPBP	nonAPG	dS	gamma	2	PD_gamma_MHCI	-0.00508459	0.0138024	0.715459	3	27	0.424932	0.146575	3.49037	0.0448507
MHCI	TAPBP	nonAPG	dS	gamma	2	PD_gamma_nonAPG	0.634101	0.244265	0.0150744	3	27	0.424932	0.146575	3.49037	0.0448507
MHCI	TAPs	nonAPG	AA	alpha	0	(Intercept)	0.0148796	0.00973454	0.138012	3	27	0.819391	0.406766	10.9423	0.000330815
MHCI	TAPs	nonAPG	AA	alpha	0	PD_alpha_MHCI	0.0129142	0.00433693	0.0060676	3	27	0.819391	0.406766	10.9423	0.000330815
MHCI	TAPs	nonAPG	AA	alpha	0	PD_alpha_nonAPG	1.34805	0.361149	0.000893777	3	27	0.819391	0.406766	10.9423	0.000330815
MHCI	TAPs	nonAPG	AAGhm	alpha	0	(Intercept)	0.0109792	0.00677313	0.116642	3	27	0.902153	0.381888	9.95855	0.000576025
MHCI	TAPs	nonAPG	AAGhm	alpha	0	PD_alpha_MHCI	0.00948598	0.0032856	0.00756279	3	27	0.902153	0.381888	9.95855	0.000576025
MHCI	TAPs	nonAPG	AAGhm	alpha	0	PD_alpha_nonAPG	1.07661	0.30717	0.00161288	3	27	0.902153	0.381888	9.95855	0.000576025
MHCI	TAPs	nonAPG	dS	alpha	0	(Intercept)	0.0322816	0.0187096	0.0958852	3	27	0.57967	0.325522	7.99812	0.00187111
MHCI	TAPs	nonAPG	dS	alpha	0	PD_alpha_MHCI	0.012327	0.00590013	0.0462394	3	27	0.57967	0.325522	7.99812	0.00187111
MHCI	TAPs	nonAPG	dS	alpha	0	PD_alpha_nonAPG	1.40781	0.366652	0.000675393	3	27	0.57967	0.325522	7.99812	0.00187111
MHCI	TAPs	nonAPG	AA	gamma	0	(Intercept)	0.0305721	0.0451391	0.503986	3	27	0.999	0.40567	10.8972	0.000339161
MHCI	TAPs	nonAPG	AA	gamma	0	PD_gamma_MHCI	0.0186769	0.00478726	0.000574166	3	27	0.999	0.40567	10.8972	0.000339161
MHCI	TAPs	nonAPG	AA	gamma	0	PD_gamma_nonAPG	1.3224	0.511512	0.0154514	3	27	0.999	0.40567	10.8972	0.000339161
MHCI	TAPs	nonAPG	AA	gamma	1	(Intercept)	0.0208285	0.019816	0.302531	3	27	0.769398	0.422475	11.6072	0.000230271
MHCI	TAPs	nonAPG	AA	gamma	1	PD_gamma_MHCI	0.0254182	0.00778701	0.00297827	3	27	0.769398	0.422475	11.6072	0.000230271
MHCI	TAPs	nonAPG	AA	gamma	1	PD_gamma_nonAPG	1.46613	0.586775	0.0188531	3	27	0.769398	0.422475	11.6072	0.000230271
MHCI	TAPs	nonAPG	AA	gamma	2	(Intercept)	0.00958707	0.0168119	0.573221	3	27	0.814993	0.493179	15.1097	3.94983e-05
MHCI	TAPs	nonAPG	AA	gamma	2	PD_gamma_MHCI	0.0536061	0.0146009	0.00104844	3	27	0.814993	0.493179	15.1097	3.94983e-05
MHCI	TAPs	nonAPG	AA	gamma	2	PD_gamma_nonAPG	1.2188	0.496871	0.0209134	3	27	0.814993	0.493179	15.1097	3.94983e-05
MHCI	TAPs	nonAPG	AAGhm	gamma	0	(Intercept)	0.0197583	0.0336415	0.56187	3	27	0.999	0.318648	7.78122	0.00214562
MHCI	TAPs	nonAPG	AAGhm	gamma	0	PD_gamma_MHCI	0.0147409	0.00424754	0.00176229	3	27	0.999	0.318648	7.78122	0.00214562
MHCI	TAPs	nonAPG	AAGhm	gamma	0	PD_gamma_nonAPG	1.09155	0.556016	0.0600044	3	27	0.999	0.318648	7.78122	0.00214562
MHCI	TAPs	nonAPG	AAGhm	gamma	1	(Intercept)	0.0140724	0.0151755	0.361983	3	27	0.766202	0.345392	8.65067	0.00124964
MHCI	TAPs	nonAPG	AAGhm	gamma	1	PD_gamma_MHCI	0.0215504	0.00698386	0.00465158	3	27	0.766202	0.345392	8.65067	0.00124964
MHCI	TAPs	nonAPG	AAGhm	gamma	1	PD_gamma_nonAPG	1.18905	0.613899	0.0632893	3	27	0.766202	0.345392	8.65067	0.00124964
MHCI	TAPs	nonAPG	AAGhm	gamma	2	(Intercept)	0.0072733	0.0124461	0.563812	3	27	0.790762	0.413622	11.2281	0.000282769
MHCI	TAPs	nonAPG	AAGhm	gamma	2	PD_gamma_MHCI	0.0426508	0.012319	0.00180003	3	27	0.790762	0.413622	11.2281	0.000282769
MHCI	TAPs	nonAPG	AAGhm	gamma	2	PD_gamma_nonAPG	0.950158	0.51652	0.0768565	3	27	0.790762	0.413622	11.2281	0.000282769
MHCI	TAPs	nonAPG	dS	gamma	0	(Intercept)	-0.000708212	0.0518603	0.989205	3	27	0.910424	0.642491	27.0584	3.5515e-07
MHCI	TAPs	nonAPG	dS	gamma	0	PD_gamma_MHCI	0.0282896	0.00805073	0.00157607	3	27	0.910424	0.642491	27.0584	3.5515e-07
MHCI	TAPs	nonAPG	dS	gamma	0	PD_gamma_nonAPG	2.57238	0.469016	8.30804e-06	3	27	0.910424	0.642491	27.0584	3.5515e-07
MHCI	TAPs	nonAPG	dS	gamma	1	(Intercept)	0.00267304	0.0329195	0.935882	3	27	0.751009	0.6124	23.9097	1.05734e-06
MHCI	TAPs	nonAPG	dS	gamma	1	PD_gamma_MHCI	0.0417449	0.0134108	0.00435006	3	27	0.751009	0.6124	23.9097	1.05734e-06
MHCI	TAPs	nonAPG	dS	gamma	1	PD_gamma_nonAPG	2.25312	0.374606	2.03564e-06	3	27	0.751009	0.6124	23.9097	1.05734e-06
MHCI	TAPs	nonAPG	dS	gamma	2	(Intercept)	0.0157963	0.0282968	0.581282	3	27	0.590385	0.541592	18.1312	1.01846e-05
MHCI	TAPs	nonAPG	dS	gamma	2	PD_gamma_MHCI	0.0454584	0.0204071	0.0344365	3	27	0.590385	0.541592	18.1312	1.01846e-05
MHCI	TAPs	nonAPG	dS	gamma	2	PD_gamma_nonAPG	2.00062	0.351326	4.74945e-06	3	27	0.590385	0.541592	18.1312	1.01846e-05
nonAPG	MHCI	NA	AA	alpha	0	(Intercept)	1.26655	0.439302	0.00748556	2	28	0.999	-0.0255046	0.27876	0.601675
nonAPG	MHCI	NA	AA	alpha	0	PD_alpha_nonAPG	-6.32363	11.9771	0.601675	2	28	0.999	-0.0255046	0.27876	0.601675
nonAPG	MHCI	NA	AAGhm	alpha	0	(Intercept)	1.09821	0.382572	0.00771684	2	28	0.999	-0.0280738	0.208091	0.651786
nonAPG	MHCI	NA	AAGhm	alpha	0	PD_alpha_nonAPG	-6.48036	14.206	0.651786	2	28	0.999	-0.0280738	0.208091	0.651786
nonAPG	MHCI	NA	dS	alpha	0	(Intercept)	1.98777	0.605888	0.00277343	2	28	0.999	0.0517863	2.58382	0.11918
nonAPG	MHCI	NA	dS	alpha	0	PD_alpha_nonAPG	-15.1882	9.44874	0.11918	2	28	0.999	0.0517863	2.58382	0.11918
nonAPG	MHCI	NA	AA	gamma	0	(Intercept)	2.50535	1.01644	0.0201061	2	28	0.727238	0.0423155	2.28137	0.14214
nonAPG	MHCI	NA	AA	gamma	0	PD_gamma_nonAPG	35.2941	23.367	0.14214	2	28	0.727238	0.0423155	2.28137	0.14214
nonAPG	MHCI	NA	AA	gamma	1	(Intercept)	1.19499	0.215653	6.33197e-06	2	28	0.001	0.0455205	2.38305	0.133886
nonAPG	MHCI	NA	AA	gamma	1	PD_gamma_nonAPG	22.3229	14.4605	0.133886	2	28	0.001	0.0455205	2.38305	0.133886
nonAPG	MHCI	NA	AA	gamma	2	(Intercept)	0.654434	0.0876165	3.902e-08	2	28	0.001	0.0927204	3.96369	0.0563318
nonAPG	MHCI	NA	AA	gamma	2	PD_gamma_nonAPG	12.5552	6.30631	0.0563318	2	28	0.001	0.0927204	3.96369	0.0563318
nonAPG	MHCI	NA	AAGhm	gamma	0	(Intercept)	2.17367	0.854469	0.0167664	2	28	0.706734	0.0288713	1.86216	0.183243
nonAPG	MHCI	NA	AAGhm	gamma	0	PD_gamma_nonAPG	39.4671	28.9219	0.183243	2	28	0.706734	0.0288713	1.86216	0.183243
nonAPG	MHCI	NA	AAGhm	gamma	1	(Intercept)	1.04868	0.182939	3.76905e-06	2	28	0.001	0.0347867	2.04517	0.163755
nonAPG	MHCI	NA	AAGhm	gamma	1	PD_gamma_nonAPG	24.8701	17.3905	0.163755	2	28	0.001	0.0347867	2.04517	0.163755
nonAPG	MHCI	NA	AAGhm	gamma	2	(Intercept)	0.586937	0.0791094	4.4302e-08	2	28	0.001	0.0620812	2.91952	0.098578
nonAPG	MHCI	NA	AAGhm	gamma	2	PD_gamma_nonAPG	13.8103	8.08251	0.098578	2	28	0.001	0.0620812	2.91952	0.098578
nonAPG	MHCI	NA	dS	gamma	0	(Intercept)	2.66668	1.23932	0.0401902	2	28	0.973427	0.00326163	1.0949	0.304338
nonAPG	MHCI	NA	dS	gamma	0	PD_gamma_nonAPG	10.95	10.4647	0.304338	2	28	0.973427	0.00326163	1.0949	0.304338
nonAPG	MHCI	NA	dS	gamma	1	(Intercept)	1.5484	0.490618	0.003805	2	28	0.995088	-0.0356787	0.000962174	0.975474
nonAPG	MHCI	NA	dS	gamma	1	PD_gamma_nonAPG	-0.150467	4.85081	0.975474	2	28	0.995088	-0.0356787	0.000962174	0.975474
nonAPG	MHCI	NA	dS	gamma	2	(Intercept)	0.989233	0.249542	0.000462508	2	28	0.952156	-0.0356775	0.00099581	0.97505
nonAPG	MHCI	NA	dS	gamma	2	PD_gamma_nonAPG	0.0960245	3.04294	0.97505	2	28	0.952156	-0.0356775	0.00099581	0.97505

[truncated: 2 more sheets: S11_models_cons_anch, S12_primers_MHC_BRD]
